# Supplementary material for: Molecular phylogeny of Atractus (Serpentes, Dipsadidae), with emphasis on Ecuadorian species and the description of three new taxa
Source: Zookeys. 2017 Mar 15;(661):91–123. doi: 10.3897/zookeys.661.11224 (PMC5539368; doi:10.3897/zookeys.661.11224)
Supplement: XML Treatment for Atractus cerberus [file zookeys.661.11224-treatment1.xml]

<!DOCTYPE tp:taxon-treatment
  PUBLIC "-//TaxonX//DTD Taxonomic Treatment Publishing DTD v0 20100105//EN" "tax-treatment-NSO.dtd">
<tp:taxon-treatment xmlns:tp="http://www.plazi.org/taxpub"><tp:treatment-meta><kwd-group><label>Taxon classification</label><kwd><named-content xmlns:xlink="http://www.w3.org/1999/xlink" content-type="kingdom">Animalia</named-content></kwd><kwd><named-content xmlns:xlink="http://www.w3.org/1999/xlink" content-type="order">Squamata</named-content></kwd><kwd><named-content xmlns:xlink="http://www.w3.org/1999/xlink" content-type="family">Dipsadidae</named-content></kwd></kwd-group><mixed-citation publication-type="journal"><person-group><name><surname>Arteaga</surname><given-names>Alejandro</given-names></name><name><surname>Mebert</surname><given-names>Konrad</given-names></name><name><surname>Valencia</surname><given-names>Jorge H.</given-names></name><name><surname>Cisneros-Heredia</surname><given-names>Diego F.</given-names></name><name><surname>Peñafiel</surname><given-names>Nicolás</given-names></name><name><surname>Reyes-Puig</surname><given-names>Carolina</given-names></name><name><surname>Vieira-Fernandes</surname><given-names>José L.</given-names></name><name><surname>Guayasamin</surname><given-names>Juan M.</given-names></name></person-group><article-title>Molecular phylogeny of <italic><tp:taxon-name><tp:taxon-name-part taxon-name-part-type="genus">Atractus</tp:taxon-name-part></tp:taxon-name></italic> (<tp:taxon-name><tp:taxon-name-part taxon-name-part-type="suborder">Serpentes</tp:taxon-name-part></tp:taxon-name>, <tp:taxon-name><tp:taxon-name-part taxon-name-part-type="family">Dipsadidae</tp:taxon-name-part></tp:taxon-name>), with emphasis on Ecuadorian species and the description of three new taxa</article-title><source>Zookeys</source><day>15</day><month>3</month><year>2017</year><volume>2017</volume><issue>661</issue><fpage>91</fpage><lpage>123</lpage><pub-id pub-id-type="doi">10.3897/zookeys.661.11224</pub-id></mixed-citation></tp:treatment-meta><tp:nomenclature><tp:taxon-name>
              <tp:taxon-name-part taxon-name-part-type="genus">Atractus</tp:taxon-name-part>
              <tp:taxon-name-part taxon-name-part-type="species">cerberus</tp:taxon-name-part>
              <object-id xmlns:xlink="http://www.w3.org/1999/xlink" content-type="zoobank" xlink:type="simple">http://zoobank.org/B93B0063-06B6-462F-8C4B-7559D9459714</object-id>
            </tp:taxon-name><tp:taxon-status xmlns:xlink="http://www.w3.org/1999/xlink" xlink:type="simple">sp. n.</tp:taxon-status></tp:nomenclature><tp:treatment-sec sec-type="Proposed standard English name" id="SECID0EBRDI"><title>Proposed standard English name.</title><p>Cerberus Groundsnake</p></tp:treatment-sec><tp:treatment-sec sec-type="Proposed standard Spanish name" id="SECID0EGRDI"><title>Proposed standard Spanish name.</title><p>Tierrera cancerbera</p></tp:treatment-sec><tp:treatment-sec sec-type="Holotype" id="SECID0ELRDI"><title>Holotype.</title><p>
              <abbrev xmlns:xlink="http://www.w3.org/1999/xlink" content-type="institution" xlink:title="Museo de Zoología of the Universidad Tecnológica Indoamérica" id="ABBRID0ERRDI" xlink:type="simple">MZUTI</abbrev> 4330 (Fig. <xref ref-type="fig" rid="F8">5a</xref>), adult male collected by José L. Vieira-Fernandes and Alejandro Arteaga on November 06, 2015 at Pacoche, province of Manabí, Ecuador (S1.06664, W80.88123; 280 m).</p><fig id="F8" position="float" orientation="portrait"><label>Figure 5.</label><caption><p>Adult male holotype <abbrev xmlns:xlink="http://www.w3.org/1999/xlink" content-type="institution" xlink:title="Museo de Zoología of the Universidad Tecnológica Indoamérica" id="ABBRID0ECSDI" xlink:type="simple">MZUTI</abbrev> 4330 (<bold>a</bold>) and adult male paratopotype (<bold>b</bold>) of <italic><tp:taxon-name><tp:taxon-name-part taxon-name-part-type="genus">Atractus</tp:taxon-name-part> <tp:taxon-name-part taxon-name-part-type="species">cerberus</tp:taxon-name-part></tp:taxon-name></italic> <abbrev xmlns:xlink="http://www.w3.org/1999/xlink" content-type="institution" xlink:title="Museo de Zoología of the Universidad Tecnológica Indoamérica" id="ABBRID0EWSDI" xlink:type="simple">MZUTI</abbrev> 5108.</p></caption><graphic xmlns:xlink="http://www.w3.org/1999/xlink" xlink:href="zookeys-661-091-g008.jpg" position="float" orientation="portrait" xlink:type="simple" id="oo_126747.jpg"/></fig><!--PageBreak--></tp:treatment-sec><tp:treatment-sec sec-type="Paratopotype" id="SECID0EBTDI"><title>Paratopotype.</title><p>
              <abbrev xmlns:xlink="http://www.w3.org/1999/xlink" content-type="institution" xlink:title="Museo de Zoología of the Universidad Tecnológica Indoamérica" id="ABBRID0EHTDI" xlink:type="simple">MZUTI</abbrev> 5108 (Fig. <xref ref-type="fig" rid="F8">5b</xref>), adult male collected by Alejandro Arteaga on September 04, 2016.</p></tp:treatment-sec><tp:treatment-sec sec-type="diagnosis" id="SECID0EQTDI"><title>Diagnosis.</title><p>
              <italic><tp:taxon-name><tp:taxon-name-part taxon-name-part-type="genus">Atractus</tp:taxon-name-part> <tp:taxon-name-part taxon-name-part-type="species">cerberus</tp:taxon-name-part></tp:taxon-name></italic> is placed in the genus <italic><tp:taxon-name><tp:taxon-name-part taxon-name-part-type="genus">Atractus</tp:taxon-name-part></tp:taxon-name></italic> as diagnosed by <xref ref-type="bibr" rid="B50">Savage (1960)</xref>, based on phylogenetic evidence (Fig. <xref ref-type="fig" rid="F1">1</xref>). It is included in the <italic><tp:taxon-name><tp:taxon-name-part taxon-name-part-type="genus">Atractus</tp:taxon-name-part> <tp:taxon-name-part taxon-name-part-type="species">iridescens</tp:taxon-name-part></tp:taxon-name></italic> group due to its brown dorsal ground color (Fig. <xref ref-type="fig" rid="F8">5</xref>) and its phylogenetic position (Fig. <xref ref-type="fig" rid="F1">1</xref>). The species is diagnosed based on the following combination of characters: (1) 17/17/17 smooth dorsals; (2) two postoculars; (3) loreal moderate; (4) temporals 1+2; (5) seven supralabials, third and fourth contacting orbit; (6) seven infralabials, first four contacting chinshields (7) seven maxillary teeth; (8) three gular scale rows; (9) <!--PageBreak-->three preventrals; (10) 152–157 ventrals; (11) 25–26 subcaudals; (12) dorsal ground color brown with faint black longitudinal bands (Fig. <xref ref-type="fig" rid="F8">5</xref>); (13) venter light yellow faintly speckled with brownish pigment; (14) 212–309 mm <abbrev xmlns:xlink="http://www.w3.org/1999/xlink" xlink:title="snout-vent length" id="ABBRID0EJVDI" xlink:type="simple">SVL</abbrev>; (15) 23–36 mm <abbrev xmlns:xlink="http://www.w3.org/1999/xlink" xlink:title="tail length" id="ABBRID0ENVDI" xlink:type="simple">TL</abbrev>.</p></tp:treatment-sec><tp:treatment-sec sec-type="comparisons" id="SECID0ERVDI"><title>Comparisons.</title><p>
              <italic><tp:taxon-name><tp:taxon-name-part taxon-name-part-type="genus">Atractus</tp:taxon-name-part> <tp:taxon-name-part taxon-name-part-type="species">cerberus</tp:taxon-name-part></tp:taxon-name></italic> is included in the <italic><tp:taxon-name><tp:taxon-name-part taxon-name-part-type="genus">Atractus</tp:taxon-name-part> <tp:taxon-name-part taxon-name-part-type="species">iridescens</tp:taxon-name-part></tp:taxon-name></italic> species group and compared to other Pacific lowland congeners that have a brownish ground color (Fig. <xref ref-type="fig" rid="F2">2</xref>): <italic><tp:taxon-name><tp:taxon-name-part taxon-name-part-type="genus">Atractus</tp:taxon-name-part> <tp:taxon-name-part taxon-name-part-type="species">boulengerii</tp:taxon-name-part></tp:taxon-name></italic>, <italic><tp:taxon-name><tp:taxon-name-part taxon-name-part-type="genus">Atractus</tp:taxon-name-part> <tp:taxon-name-part taxon-name-part-type="species">dunni</tp:taxon-name-part></tp:taxon-name></italic>, <italic><tp:taxon-name><tp:taxon-name-part taxon-name-part-type="genus">Atractus</tp:taxon-name-part> <tp:taxon-name-part taxon-name-part-type="species">echidna</tp:taxon-name-part></tp:taxon-name></italic>, <italic><tp:taxon-name><tp:taxon-name-part taxon-name-part-type="genus">Atractus</tp:taxon-name-part> <tp:taxon-name-part taxon-name-part-type="species">esepe</tp:taxon-name-part></tp:taxon-name></italic> sp. n., <italic><tp:taxon-name><tp:taxon-name-part taxon-name-part-type="genus">Atractus</tp:taxon-name-part> <tp:taxon-name-part taxon-name-part-type="species">iridescens</tp:taxon-name-part></tp:taxon-name></italic>, <italic><tp:taxon-name><tp:taxon-name-part taxon-name-part-type="genus">Atractus</tp:taxon-name-part> <tp:taxon-name-part taxon-name-part-type="species">medusa</tp:taxon-name-part></tp:taxon-name></italic>, <italic><tp:taxon-name><tp:taxon-name-part taxon-name-part-type="genus">Atractus</tp:taxon-name-part> <tp:taxon-name-part taxon-name-part-type="species">microrhynchus</tp:taxon-name-part></tp:taxon-name></italic>, and <italic><tp:taxon-name><tp:taxon-name-part taxon-name-part-type="genus">Atractus</tp:taxon-name-part> <tp:taxon-name-part taxon-name-part-type="species">occidentalis</tp:taxon-name-part></tp:taxon-name></italic>. From <italic><tp:taxon-name><tp:taxon-name-part taxon-name-part-type="genus">Atractus</tp:taxon-name-part> <tp:taxon-name-part taxon-name-part-type="species">boulengerii</tp:taxon-name-part></tp:taxon-name></italic> and <italic><tp:taxon-name><tp:taxon-name-part taxon-name-part-type="genus">Atractus</tp:taxon-name-part> <tp:taxon-name-part taxon-name-part-type="species">medusa</tp:taxon-name-part></tp:taxon-name></italic>, it differs in having a striped pattern as opposed to bold black blotches (Fig. <xref ref-type="fig" rid="F8">5</xref>). From all others, it differs in having yellow ventral surfaces (as opposed to cream or dingy white) and having more than 150 ventrals in males. Finally, the dorsal pattern of <italic><tp:taxon-name><tp:taxon-name-part taxon-name-part-type="genus">Atractus</tp:taxon-name-part> <tp:taxon-name-part taxon-name-part-type="species">cerberus</tp:taxon-name-part></tp:taxon-name></italic> is less clearly marked than in the majority of the known specimens of the species included in the <italic><tp:taxon-name><tp:taxon-name-part taxon-name-part-type="genus">Atractus</tp:taxon-name-part> <tp:taxon-name-part taxon-name-part-type="species">iridescens</tp:taxon-name-part></tp:taxon-name></italic> group. Instead of having conspicuous spots, blotches or lines, <italic><tp:taxon-name><tp:taxon-name-part taxon-name-part-type="genus">Atractus</tp:taxon-name-part> <tp:taxon-name-part taxon-name-part-type="species">cerberus</tp:taxon-name-part></tp:taxon-name></italic> has a series of feebly visible dashes made of pigment slightly darker than the surrounding ground color.</p></tp:treatment-sec><tp:treatment-sec sec-type="Color pattern" id="SECID0EE2DI"><title>Color pattern.</title><p>The dorsal ground color is brown with five feebly visible dark-brown to black longitudinal lines that are not continuous throughout the length of the body but broken into spots along some sections (Fig. <xref ref-type="fig" rid="F8">5</xref>). Between the dark longitudinal lines on each side of the body, there are fields of lighter pigment that on some sections of the body correspond to lines. The head is darker than the rest of the dorsal surfaces and is marked by a dark, irregular postocular stripe that reaches the corner of the mouth (Fig. <xref ref-type="fig" rid="F8">5</xref>). The top of the supralabials is tinged with black. The ventral surfaces are yellowish cream with scattered brownish speckling that becomes more concentrated towards the tail, which is almost completely brown. The iris is carmine and the pupil is black.</p></tp:treatment-sec><tp:treatment-sec sec-type="description" id="SECID0ES2DI"><title>Description of holotype.</title><p>Adult male, <abbrev xmlns:xlink="http://www.w3.org/1999/xlink" xlink:title="snout-vent length" id="ABBRID0EY2DI" xlink:type="simple">SVL</abbrev> 212 mm, tail length 23 mm (10.8% <abbrev xmlns:xlink="http://www.w3.org/1999/xlink" xlink:title="snout-vent length" id="ABBRID0E32DI" xlink:type="simple">SVL</abbrev>); body diameter 6.5 mm; head length 7.9 mm (3.7% <abbrev xmlns:xlink="http://www.w3.org/1999/xlink" xlink:title="snout-vent length" id="ABBRID0EA3DI" xlink:type="simple">SVL</abbrev>); head width 4.8 mm (2.3% <abbrev xmlns:xlink="http://www.w3.org/1999/xlink" xlink:title="snout-vent length" id="ABBRID0EE3DI" xlink:type="simple">SVL</abbrev>); interocular distance 3.1 mm; head slightly distinct from body; snout–or<!--PageBreak-->bit distance 2.8 mm; rostral 1.6 mm wide, about one time broader than high; internasals 1.0 mm wide; internasal suture sinistral relative to prefrontal suture; prefrontals 1.7 mm wide; frontal 2.3 mm wide, with a curvilinear triangle shape in dorsal view; parietals 2.1 mm wide, about twice as long as wide; nasal divided; loreal 1.5 mm long, about 2 times longer than high; eye diameter 1.4 mm; pupil round; supraoculars 1.4 mm wide; two postoculars; temporals 1+2, upper posterior temporal elongate, about four times longer than high, and three times as long as first temporal; seven supralabials, 3<sup>rd</sup>–4<sup>th</sup> contacting orbit; symphisial 1.0 mm wide, about twice as broad as long, separated from chin shields by first pair of infralabials; seven infralabials, 1<sup>st</sup>–4<sup>th</sup> contacting chin shields; anterior chin shields about three times as long as broad, posterior chin shields absent; three series of gular scales; dorsal scales 17/17/17 rows, smooth without apical pits; preventrals 3; ventrals 157; anal plate single; paired subcaudals 26.</p></tp:treatment-sec><tp:treatment-sec sec-type="natural history" id="SECID0ES3DI"><title>Natural history.</title><p>The two known specimens of <italic><tp:taxon-name><tp:taxon-name-part taxon-name-part-type="genus">Atractus</tp:taxon-name-part> <tp:taxon-name-part taxon-name-part-type="species">cerberus</tp:taxon-name-part></tp:taxon-name></italic> were found in an isolated patch of deciduous lowland forest surrounded by dry lowland shrubland. <abbrev xmlns:xlink="http://www.w3.org/1999/xlink" content-type="institution" xlink:title="Museo de Zoología of the Universidad Tecnológica Indoamérica" id="ABBRID0ED4DI" xlink:type="simple">MZUTI</abbrev> 4330 was found active on leaf litter at 19h29, in 80% closed canopy secondary forest far from streams. The night was warm and there was drizzle the night before. <abbrev xmlns:xlink="http://www.w3.org/1999/xlink" content-type="institution" xlink:title="Museo de Zoología of the Universidad Tecnológica Indoamérica" id="ABBRID0EI4DI" xlink:type="simple">MZUTI</abbrev> 5108 was found crossing a forest trail close to an open area at 10h00 during a sunny morning after a rainy night.</p></tp:treatment-sec><tp:treatment-sec sec-type="distribution" id="SECID0EN4DI"><title>Distribution.</title><p>Known only from the type locality, Pacoche, in the Ecuadorian province of Manabí at 280–324 m (Fig. <xref ref-type="fig" rid="F6">3</xref>). This locality is 3 km airline distance from the shoreline.</p></tp:treatment-sec><tp:treatment-sec sec-type="etymology" id="SECID0EX4DI"><title>Etymology.</title><p>The specific epithet “<italic><tp:taxon-name><tp:taxon-name-part taxon-name-part-type="species">cerberus</tp:taxon-name-part></tp:taxon-name></italic>” is derived from the name of the Greek monster Kérberos. In Greek mythology, Kérberos is a monstrous multi-headed dog that guards the gates of the underworld, preventing the dead from leaving. Here, we use this word in allusion to the type locality, at the gates of the newly formed “Refinería del Pacífico”, a massive industrial oil-processing plant that can easily be likened to the underworld.</p></tp:treatment-sec><tp:treatment-sec sec-type="conservation status" id="SECID0EH5DI"><title>Conservation status.</title><p>Although <italic><tp:taxon-name><tp:taxon-name-part taxon-name-part-type="genus">Atractus</tp:taxon-name-part> <tp:taxon-name-part taxon-name-part-type="species">cerberus</tp:taxon-name-part></tp:taxon-name></italic> belongs to a poorly studied genus of snakes and is known only from two specimens collected recently in a single locality, we consider this species to be Critically Endagered following B1a,b(iii) <abbrev xmlns:xlink="http://www.w3.org/1999/xlink" content-type="institution" xlink:title="International Union for Conservation of Nature" id="ABBRID0EY5DI" xlink:type="simple">IUCN</abbrev> criteria because: i) its extent of occurrence is estimated to be less than 50 km<sup>2</sup> (i.e. total area of continous semideciduous forest in the Refugio de Vida Silvestre Pacoche); ii) it has not been detected in any other locality in the province of Manabí despite numerous surveys (<xref ref-type="bibr" rid="B1">Almendáriz and Carr 2007</xref>, <xref ref-type="bibr" rid="B9">Cisneros-Heredia 2004</xref>, <xref ref-type="bibr" rid="B29">MECN et al. 2013</xref>); and iii) and its habitat is severely fragmented, isolated from other such habitats and declining in extent and quality due to deforestation.</p></tp:treatment-sec><tp:treatment-sec><!--Section generated to contain objects referenced in tp:taxon-treatment.--><fig id="F1" position="float" orientation="portrait"><label>Figure 1.</label><caption><p>Bayesian consensus phylogeny depicting relationships within colubrid snakes of the genus <italic><tp:taxon-name><tp:taxon-name-part taxon-name-part-type="genus">Atractus</tp:taxon-name-part></tp:taxon-name></italic>, summarized from 5 million post-burnin generations in MrBayes 3.2.0. The topology was derived from analysis of 2,564 bp of mitochondrial DNA (gene fragments 16S, Cytb and ND4). Numbers next to branches correspond to posterior probability values. PP values on intraspecific branches are not shown for clarity. Voucher numbers for sequences are indicated for each terminal when available.</p></caption><graphic xmlns:xlink="http://www.w3.org/1999/xlink" xlink:href="zookeys-661-091-g001.jpg" position="float" orientation="portrait" xlink:type="simple" id="oo_126740.jpg"/></fig><fig id="F2" position="float" orientation="portrait"><label>Figure 2.</label><caption><p>Photographs of some Ecuadorian species of <italic><tp:taxon-name><tp:taxon-name-part taxon-name-part-type="genus">Atractus</tp:taxon-name-part></tp:taxon-name></italic> in life: <italic><tp:taxon-name><tp:taxon-name-part taxon-name-part-type="genus">Atractus</tp:taxon-name-part> <tp:taxon-name-part taxon-name-part-type="species">carrioni</tp:taxon-name-part></tp:taxon-name></italic> <abbrev xmlns:xlink="http://www.w3.org/1999/xlink" content-type="institution" xlink:title="Museo de Zoología of the Universidad Tecnológica Indoamérica" id="ABBRID0EO1BI" xlink:type="simple">MZUTI</abbrev> 4194 (<bold>a</bold>), <abbrev xmlns:xlink="http://www.w3.org/1999/xlink" content-type="institution" xlink:title="Museo de Zoología of the Universidad Tecnológica Indoamérica" id="ABBRID0EV1BI" xlink:type="simple">MZUTI</abbrev> 4195 (<bold>b</bold>), <italic><tp:taxon-name><tp:taxon-name-part taxon-name-part-type="genus">Atractus</tp:taxon-name-part> <tp:taxon-name-part taxon-name-part-type="species">duboisi</tp:taxon-name-part></tp:taxon-name></italic> <abbrev xmlns:xlink="http://www.w3.org/1999/xlink" content-type="institution" xlink:title="Museo de Zoología of the Universidad Tecnológica Indoamérica" id="ABBRID0EH2BI" xlink:type="simple">MZUTI</abbrev> 3640 (<bold>c</bold>), <italic><tp:taxon-name><tp:taxon-name-part taxon-name-part-type="genus">Atractus</tp:taxon-name-part> <tp:taxon-name-part taxon-name-part-type="species">dunni</tp:taxon-name-part></tp:taxon-name></italic> <abbrev xmlns:xlink="http://www.w3.org/1999/xlink" content-type="institution" xlink:title="Museo de Zoología of the Universidad Tecnológica Indoamérica" id="ABBRID0EZ2BI" xlink:type="simple">MZUTI</abbrev> 4318 (<bold>d</bold>), <italic><tp:taxon-name><tp:taxon-name-part taxon-name-part-type="genus">Atractus</tp:taxon-name-part> <tp:taxon-name-part taxon-name-part-type="species">dunni</tp:taxon-name-part></tp:taxon-name></italic> <abbrev xmlns:xlink="http://www.w3.org/1999/xlink" content-type="institution" xlink:title="Museo de Zoología of the Universidad Tecnológica Indoamérica" id="ABBRID0EL3BI" xlink:type="simple">MZUTI</abbrev> 2189 (<bold>e</bold>), <italic><tp:taxon-name><tp:taxon-name-part taxon-name-part-type="genus">Atractus</tp:taxon-name-part> <tp:taxon-name-part taxon-name-part-type="species">elaps</tp:taxon-name-part></tp:taxon-name></italic> AMARU SN (<bold>f</bold>), <italic><tp:taxon-name><tp:taxon-name-part taxon-name-part-type="genus">Atractus</tp:taxon-name-part> <tp:taxon-name-part taxon-name-part-type="species">gigas</tp:taxon-name-part></tp:taxon-name></italic> <abbrev xmlns:xlink="http://www.w3.org/1999/xlink" content-type="institution" xlink:title="Museo de Zoología of the Universidad Tecnológica Indoamérica" id="ABBRID0EK4BI" xlink:type="simple">MZUTI</abbrev> 3286 (<bold>g</bold>), <italic><tp:taxon-name><tp:taxon-name-part taxon-name-part-type="genus">Atractus</tp:taxon-name-part> <tp:taxon-name-part taxon-name-part-type="species">iridescens</tp:taxon-name-part></tp:taxon-name></italic> <abbrev xmlns:xlink="http://www.w3.org/1999/xlink" content-type="institution" xlink:title="Museo de Zoología of the Universidad Tecnológica Indoamérica" id="ABBRID0E34BI" xlink:type="simple">MZUTI</abbrev> 3680 (<bold>h</bold>), <italic><tp:taxon-name><tp:taxon-name-part taxon-name-part-type="genus">Atractus</tp:taxon-name-part> <tp:taxon-name-part taxon-name-part-type="species">iridescens</tp:taxon-name-part></tp:taxon-name></italic> <named-content xmlns:xlink="http://www.w3.org/1999/xlink" content-type="dwc:institutional_code" xlink:type="simple">QCAZ</named-content> 8072 (<bold>i</bold>), <italic><tp:taxon-name><tp:taxon-name-part taxon-name-part-type="genus">Atractus</tp:taxon-name-part> <tp:taxon-name-part taxon-name-part-type="species">iridescens</tp:taxon-name-part></tp:taxon-name></italic> <abbrev xmlns:xlink="http://www.w3.org/1999/xlink" content-type="institution" xlink:title="Museo de Zoología of the Universidad Tecnológica Indoamérica" id="ABBRID0EA6BI" xlink:type="simple">MZUTI</abbrev> 4697 (<bold>j</bold>), <italic><tp:taxon-name><tp:taxon-name-part taxon-name-part-type="genus">Atractus</tp:taxon-name-part> <tp:taxon-name-part taxon-name-part-type="species">iridescens</tp:taxon-name-part></tp:taxon-name></italic> <abbrev xmlns:xlink="http://www.w3.org/1999/xlink" content-type="institution" xlink:title="Museo de Zoología of the Universidad Tecnológica Indoamérica" id="ABBRID0ES6BI" xlink:type="simple">MZUTI</abbrev> 3548 (<bold>k</bold>), <italic><tp:taxon-name><tp:taxon-name-part taxon-name-part-type="genus">Atractus</tp:taxon-name-part> <tp:taxon-name-part taxon-name-part-type="species">major</tp:taxon-name-part></tp:taxon-name></italic> <abbrev xmlns:xlink="http://www.w3.org/1999/xlink" content-type="institution" xlink:title="Museo de Zoología of the Universidad Tecnológica Indoamérica" id="ABBRID0EEACI" xlink:type="simple">MZUTI</abbrev> 4973 (<bold>l</bold>), <italic><tp:taxon-name><tp:taxon-name-part taxon-name-part-type="genus">Atractus</tp:taxon-name-part> <tp:taxon-name-part taxon-name-part-type="species">microrhynchus</tp:taxon-name-part></tp:taxon-name></italic> <abbrev xmlns:xlink="http://www.w3.org/1999/xlink" content-type="institution" xlink:title="Museo de Zoología of the Universidad Tecnológica Indoamérica" id="ABBRID0EWACI" xlink:type="simple">MZUTI</abbrev> 5109 (<bold>m</bold>), <italic><tp:taxon-name><tp:taxon-name-part taxon-name-part-type="genus">Atractus</tp:taxon-name-part> <tp:taxon-name-part taxon-name-part-type="species">modestus</tp:taxon-name-part></tp:taxon-name></italic> (<bold>n</bold>), <italic><tp:taxon-name><tp:taxon-name-part taxon-name-part-type="genus">Atractus</tp:taxon-name-part> <tp:taxon-name-part taxon-name-part-type="species">multicinctus</tp:taxon-name-part></tp:taxon-name></italic> <abbrev xmlns:xlink="http://www.w3.org/1999/xlink" content-type="institution" xlink:title="Museo de Zoología of the Universidad Tecnológica Indoamérica" id="ABBRID0EVBCI" xlink:type="simple">MZUTI</abbrev> 5106 (<bold>o</bold>), <italic><tp:taxon-name><tp:taxon-name-part taxon-name-part-type="genus">Atractus</tp:taxon-name-part> <tp:taxon-name-part taxon-name-part-type="species">occidentalis</tp:taxon-name-part></tp:taxon-name></italic> <abbrev xmlns:xlink="http://www.w3.org/1999/xlink" content-type="institution" xlink:title="Museo de Zoología of the Universidad Tecnológica Indoamérica" id="ABBRID0EHCCI" xlink:type="simple">MZUTI</abbrev> 1385 (<bold>p</bold>), <italic><tp:taxon-name><tp:taxon-name-part taxon-name-part-type="genus">Atractus</tp:taxon-name-part> <tp:taxon-name-part taxon-name-part-type="species">occidentalis</tp:taxon-name-part></tp:taxon-name></italic> <abbrev xmlns:xlink="http://www.w3.org/1999/xlink" content-type="institution" xlink:title="Museo de Zoología of the Universidad Tecnológica Indoamérica" id="ABBRID0EZCCI" xlink:type="simple">MZUTI</abbrev> 3323 (<bold>q</bold>), <italic><tp:taxon-name><tp:taxon-name-part taxon-name-part-type="genus">Atractus</tp:taxon-name-part> <tp:taxon-name-part taxon-name-part-type="species">paucidens</tp:taxon-name-part></tp:taxon-name></italic> <abbrev xmlns:xlink="http://www.w3.org/1999/xlink" content-type="institution" xlink:title="Museo de Zoología of the Universidad Tecnológica Indoamérica" id="ABBRID0ELDCI" xlink:type="simple">MZUTI</abbrev> 5102 (<bold>r</bold>), <italic><tp:taxon-name><tp:taxon-name-part taxon-name-part-type="genus">Atractus</tp:taxon-name-part> <tp:taxon-name-part taxon-name-part-type="species">resplendens</tp:taxon-name-part></tp:taxon-name></italic> <abbrev xmlns:xlink="http://www.w3.org/1999/xlink" content-type="institution" xlink:title="Museo de Zoología of the Universidad Tecnológica Indoamérica" id="ABBRID0E4DCI" xlink:type="simple">MZUTI</abbrev> 3996 (<bold>s</bold>), <italic><tp:taxon-name><tp:taxon-name-part taxon-name-part-type="genus">Atractus</tp:taxon-name-part> <tp:taxon-name-part taxon-name-part-type="species">roulei</tp:taxon-name-part></tp:taxon-name></italic> <abbrev xmlns:xlink="http://www.w3.org/1999/xlink" content-type="institution" xlink:title="Museo de Zoología of the Universidad Tecnológica Indoamérica" id="ABBRID0EPECI" xlink:type="simple">MZUTI</abbrev> 4503 (<bold>t</bold>), <italic><tp:taxon-name><tp:taxon-name-part taxon-name-part-type="genus">Atractus</tp:taxon-name-part> <tp:taxon-name-part taxon-name-part-type="species">savagei</tp:taxon-name-part></tp:taxon-name></italic> <abbrev xmlns:xlink="http://www.w3.org/1999/xlink" content-type="institution" xlink:title="Museo de Zoología of the Universidad Tecnológica Indoamérica" id="ABBRID0EBFCI" xlink:type="simple">MZUTI</abbrev> 4916 (<bold>u</bold>), <italic><tp:taxon-name><tp:taxon-name-part taxon-name-part-type="genus">Atractus</tp:taxon-name-part> <tp:taxon-name-part taxon-name-part-type="species">snethlageae</tp:taxon-name-part></tp:taxon-name></italic> (<bold>v</bold>), <italic><tp:taxon-name><tp:taxon-name-part taxon-name-part-type="genus">Atractus</tp:taxon-name-part> <tp:taxon-name-part taxon-name-part-type="species">touzeti</tp:taxon-name-part></tp:taxon-name></italic> ANF 2390 (<bold>w</bold>), and <italic><tp:taxon-name><tp:taxon-name-part taxon-name-part-type="genus">Atractus</tp:taxon-name-part> <tp:taxon-name-part taxon-name-part-type="species">typhon</tp:taxon-name-part></tp:taxon-name></italic> <abbrev xmlns:xlink="http://www.w3.org/1999/xlink" content-type="institution" xlink:title="Museo de Zoología of the Universidad Tecnológica Indoamérica" id="ABBRID0ENGCI" xlink:type="simple">MZUTI</abbrev> 5110.</p></caption><graphic xmlns:xlink="http://www.w3.org/1999/xlink" xlink:href="zookeys-661-091-g002.jpg" position="float" orientation="portrait" xlink:type="simple" id="oo_126741.jpg"/></fig><fig id="F6" position="float" orientation="portrait"><label>Figure 3.</label><caption><p>Distribution of Ecuadorian snakes of the <italic><tp:taxon-name><tp:taxon-name-part taxon-name-part-type="genus">Atractus</tp:taxon-name-part> <tp:taxon-name-part taxon-name-part-type="species">iridescens</tp:taxon-name-part></tp:taxon-name></italic> species group. Dots represent known localities.</p></caption><graphic xmlns:xlink="http://www.w3.org/1999/xlink" xlink:href="zookeys-661-091-g006.jpg" position="float" orientation="portrait" xlink:type="simple" id="oo_126745.jpg"/></fig></tp:treatment-sec><ref-list><ref id="B50"><mixed-citation xmlns:xlink="http://www.w3.org/1999/xlink" xlink:type="simple">
          <person-group><name name-style="western"><surname>Savage</surname><given-names>JM</given-names></name></person-group> (<year>1960</year>) <article-title>A revision of the Ecuadorian snakes of the colubrid genus <italic><tp:taxon-name><tp:taxon-name-part taxon-name-part-type="genus">Atractus</tp:taxon-name-part></tp:taxon-name></italic>.</article-title> <source>Miscellaneous Publications, Museum of Zoology, University of Michigan</source> <volume>112</volume>: <fpage>1</fpage>–<lpage>86</lpage>.</mixed-citation></ref><ref id="B1"><mixed-citation xmlns:xlink="http://www.w3.org/1999/xlink" xlink:type="simple">
          <person-group><name name-style="western"><surname>Almendáriz</surname><given-names>A</given-names></name><name name-style="western"><surname>Carr</surname><given-names>JL</given-names></name></person-group> (<year>2007</year>) <source>Lista actualizada de los anfibios y reptiles registrados en los remanentes de bosque de la Cordillera de la Costa y áreas adyacentes del suroeste de Ecuador.</source> <publisher-name>Escuela Politécnica Nacional</publisher-name>, <publisher-loc>Quito</publisher-loc>, <size units="page">11 pp</size>.</mixed-citation></ref><ref id="B9"><mixed-citation xmlns:xlink="http://www.w3.org/1999/xlink" xlink:type="simple">
          <person-group><name name-style="western"><surname>Cisneros-Heredia</surname><given-names>DF</given-names></name></person-group> (<year>2004</year>) <article-title>Amphibians, Machalilla National Park, province of Manabí, western Ecuador.</article-title> <source>Check List</source> <volume>2</volume>: <fpage>45</fpage>–<lpage>54</lpage>. <ext-link xlink:type="simple" ext-link-type="doi" xlink:href="10.15560/2.1.45">https://doi.org/10.15560/2.1.45</ext-link></mixed-citation></ref><ref id="B29"><mixed-citation xmlns:xlink="http://www.w3.org/1999/xlink" xlink:type="simple">
          <institution xlink:type="simple">MECN, JOCOTOCO, ECOMINGA</institution> (<year>2013</year>) <source>Herpetofauna en áreas prioritarias para la conservación: El sistema de reservas Jocotoco y Ecominga.</source> <publisher-name>Museo Ecuatoriano de Ciencias Naturales</publisher-name>, <publisher-loc>Quito</publisher-loc>, <size units="page">408 pp</size>.</mixed-citation></ref></ref-list></tp:taxon-treatment>
