# Supplementary material for: Molecular phylogeny of Atractus (Serpentes, Dipsadidae), with emphasis on Ecuadorian species and the description of three new taxa
Source: Zookeys. 2017 Mar 15;(661):91–123. doi: 10.3897/zookeys.661.11224 (PMC5539368; doi:10.3897/zookeys.661.11224)
Supplement: XML Treatment for Atractus esepe [file zookeys.661.11224-treatment2.xml]

<!DOCTYPE tp:taxon-treatment
  PUBLIC "-//TaxonX//DTD Taxonomic Treatment Publishing DTD v0 20100105//EN" "tax-treatment-NSO.dtd">
<tp:taxon-treatment xmlns:tp="http://www.plazi.org/taxpub"><tp:treatment-meta><kwd-group><label>Taxon classification</label><kwd><named-content xmlns:xlink="http://www.w3.org/1999/xlink" content-type="kingdom">Animalia</named-content></kwd><kwd><named-content xmlns:xlink="http://www.w3.org/1999/xlink" content-type="order">Squamata</named-content></kwd><kwd><named-content xmlns:xlink="http://www.w3.org/1999/xlink" content-type="family">Dipsadidae</named-content></kwd></kwd-group><mixed-citation publication-type="journal"><person-group><name><surname>Arteaga</surname><given-names>Alejandro</given-names></name><name><surname>Mebert</surname><given-names>Konrad</given-names></name><name><surname>Valencia</surname><given-names>Jorge H.</given-names></name><name><surname>Cisneros-Heredia</surname><given-names>Diego F.</given-names></name><name><surname>Peñafiel</surname><given-names>Nicolás</given-names></name><name><surname>Reyes-Puig</surname><given-names>Carolina</given-names></name><name><surname>Vieira-Fernandes</surname><given-names>José L.</given-names></name><name><surname>Guayasamin</surname><given-names>Juan M.</given-names></name></person-group><article-title>Molecular phylogeny of <italic><tp:taxon-name><tp:taxon-name-part taxon-name-part-type="genus">Atractus</tp:taxon-name-part></tp:taxon-name></italic> (<tp:taxon-name><tp:taxon-name-part taxon-name-part-type="suborder">Serpentes</tp:taxon-name-part></tp:taxon-name>, <tp:taxon-name><tp:taxon-name-part taxon-name-part-type="family">Dipsadidae</tp:taxon-name-part></tp:taxon-name>), with emphasis on Ecuadorian species and the description of three new taxa</article-title><source>Zookeys</source><day>15</day><month>3</month><year>2017</year><volume>2017</volume><issue>661</issue><fpage>91</fpage><lpage>123</lpage><pub-id pub-id-type="doi">10.3897/zookeys.661.11224</pub-id></mixed-citation></tp:treatment-meta><tp:nomenclature><tp:taxon-name>
              <tp:taxon-name-part taxon-name-part-type="genus">Atractus</tp:taxon-name-part>
              <tp:taxon-name-part taxon-name-part-type="species">esepe</tp:taxon-name-part>
              <object-id xmlns:xlink="http://www.w3.org/1999/xlink" content-type="zoobank" xlink:type="simple">http://zoobank.org/F58E89A5-D398-4703-8098-7474CD6B3E6D</object-id>
            </tp:taxon-name><tp:taxon-status xmlns:xlink="http://www.w3.org/1999/xlink" xlink:type="simple">sp. n.</tp:taxon-status></tp:nomenclature><tp:treatment-sec sec-type="Proposed standard English name" id="SECID0ETAAK"><title>Proposed standard English name.</title><p>Indistinct Groundsnake</p></tp:treatment-sec><tp:treatment-sec sec-type="Proposed standard Spanish name" id="SECID0EYAAK"><title>Proposed standard Spanish name.</title><p>Tierrera indistinta</p><!--PageBreak--></tp:treatment-sec><tp:treatment-sec sec-type="Holotype" id="SECID0E5AAK"><title>Holotype.</title><p>
              <abbrev xmlns:xlink="http://www.w3.org/1999/xlink" content-type="institution" xlink:title="Museo de Zoología of the Universidad Tecnológica Indoamérica" id="ABBRID0EEBAK" xlink:type="simple">MZUTI</abbrev> 3758 (Fig. <xref ref-type="fig" rid="F9">6</xref>), adult male collected by Alejandro Arteaga on September 12, 2014 at Caimito, Esmeraldas Province, Ecuador (N0.69620, W80.090472; 102 m).</p><fig id="F9" position="float" orientation="portrait"><label>Figure 6.</label><caption><p>Adult male holotype of <italic><tp:taxon-name><tp:taxon-name-part taxon-name-part-type="genus">Atractus</tp:taxon-name-part> <tp:taxon-name-part taxon-name-part-type="species">esepe</tp:taxon-name-part></tp:taxon-name></italic> <abbrev xmlns:xlink="http://www.w3.org/1999/xlink" content-type="institution" xlink:title="Museo de Zoología of the Universidad Tecnológica Indoamérica" id="ABBRID0EACAK" xlink:type="simple">MZUTI</abbrev> 3758 in dorsal (<bold>a</bold>) and ventral (<bold>b</bold>) view. Scale = 1 cm.</p></caption><graphic xmlns:xlink="http://www.w3.org/1999/xlink" xlink:href="zookeys-661-091-g009.jpg" position="float" orientation="portrait" xlink:type="simple" id="oo_126748.jpg"/></fig></tp:treatment-sec><tp:treatment-sec sec-type="Paratopotype" id="SECID0EOCAK"><title>Paratopotype.</title><p>
              <abbrev xmlns:xlink="http://www.w3.org/1999/xlink" content-type="institution" xlink:title="Museo de Zoología of the Universidad Tecnológica Indoamérica" id="ABBRID0EUCAK" xlink:type="simple">MZUTI</abbrev> 3759, adult female collected by Jaime Culebras.</p></tp:treatment-sec><tp:treatment-sec sec-type="diagnosis" id="SECID0EZCAK"><title>Diagnosis.</title><p>
              <italic><tp:taxon-name><tp:taxon-name-part taxon-name-part-type="genus">Atractus</tp:taxon-name-part> <tp:taxon-name-part taxon-name-part-type="species">esepe</tp:taxon-name-part></tp:taxon-name></italic> is placed in the genus <italic><tp:taxon-name><tp:taxon-name-part taxon-name-part-type="genus">Atractus</tp:taxon-name-part></tp:taxon-name></italic> as diagnosed by <xref ref-type="bibr" rid="B50">Savage (1960)</xref>, based on phylogenetic evidence (Fig. <xref ref-type="fig" rid="F1">1</xref>). It is included in the <italic><tp:taxon-name><tp:taxon-name-part taxon-name-part-type="genus">Atractus</tp:taxon-name-part> <tp:taxon-name-part taxon-name-part-type="species">iridescens</tp:taxon-name-part></tp:taxon-name></italic> group due to its brown dorsal ground color and its phylogenetic position (Figs <xref ref-type="fig" rid="F1">1</xref>, <xref ref-type="fig" rid="F9">6</xref>). The species is diagnosed based on the following combination of characters: (1) 17/17/17 smooth dorsals; (2) two postoculars; (3) loreal long; (4) temporals 1+2; (5) seven supralabials, third and fourth contacting orbit; (6) seven infralabials, first four contacting chinshields (7) seven maxillary teeth; (8) 2–3 gular scale rows; (9) 2–3 preventrals; (10) 149 ventrals in the male holotype, 156 in the female paratype; (11) 41 subcaudals in the male holotype, 30 in the female paratype; (12) dorsal ground color brown with a pattern of complete (<abbrev xmlns:xlink="http://www.w3.org/1999/xlink" content-type="institution" xlink:title="Museo de Zoología of the Universidad Tecnológica Indoamérica" id="ABBRID0EMEAK" xlink:type="simple">MZUTI</abbrev> 3759) or broken (<abbrev xmlns:xlink="http://www.w3.org/1999/xlink" content-type="institution" xlink:title="Museo de Zoología of the Universidad Tecnológica Indoamérica" id="ABBRID0EREAK" xlink:type="simple">MZUTI</abbrev> 3758) (Fig. <xref ref-type="fig" rid="F9">6a</xref>) dark lines running parallel along each side of the body and separated from each other by a cream line, but rendering the appearance of a row of dorso-lateral blotches in the broken pattern (<abbrev xmlns:xlink="http://www.w3.org/1999/xlink" content-type="institution" xlink:title="Museo de Zoología of the Universidad Tecnológica Indoamérica" id="ABBRID0E1EAK" xlink:type="simple">MZUTI</abbrev> 3758); (13) venter cream faintly speckled with brownish pigment (Fig. <xref ref-type="fig" rid="F9">6b</xref>); (14) 232–241 mm <abbrev xmlns:xlink="http://www.w3.org/1999/xlink" xlink:title="snout-vent length" id="ABBRID0EDFAK" xlink:type="simple">SVL</abbrev>; (15) 34–53 mm <abbrev xmlns:xlink="http://www.w3.org/1999/xlink" xlink:title="tail length" id="ABBRID0EHFAK" xlink:type="simple">TL</abbrev>.</p></tp:treatment-sec><tp:treatment-sec sec-type="comparisons" id="SECID0ELFAK"><title>Comparisons.</title><p>
              <italic><tp:taxon-name><tp:taxon-name-part taxon-name-part-type="genus">Atractus</tp:taxon-name-part> <tp:taxon-name-part taxon-name-part-type="species">esepe</tp:taxon-name-part></tp:taxon-name></italic> is included in the <italic><tp:taxon-name><tp:taxon-name-part taxon-name-part-type="genus">Atractus</tp:taxon-name-part> <tp:taxon-name-part taxon-name-part-type="species">iridescens</tp:taxon-name-part></tp:taxon-name></italic> species group and compared to other Pacific lowland congeners who have a brownish ground color (Figs <xref ref-type="fig" rid="F2">2</xref>, <xref ref-type="fig" rid="F8">5</xref>): <italic><tp:taxon-name><tp:taxon-name-part taxon-name-part-type="genus">Atractus</tp:taxon-name-part> <tp:taxon-name-part taxon-name-part-type="species">boulengerii</tp:taxon-name-part></tp:taxon-name></italic>, <italic><tp:taxon-name><tp:taxon-name-part taxon-name-part-type="genus">Atractus</tp:taxon-name-part> <tp:taxon-name-part taxon-name-part-type="species">cerberus</tp:taxon-name-part></tp:taxon-name></italic>, <italic><tp:taxon-name><tp:taxon-name-part taxon-name-part-type="genus">Atractus</tp:taxon-name-part> <tp:taxon-name-part taxon-name-part-type="species">dunni</tp:taxon-name-part></tp:taxon-name></italic>, <italic><tp:taxon-name><tp:taxon-name-part taxon-name-part-type="genus">Atractus</tp:taxon-name-part> <tp:taxon-name-part taxon-name-part-type="species">echidna</tp:taxon-name-part></tp:taxon-name></italic>, <italic><tp:taxon-name><tp:taxon-name-part taxon-name-part-type="genus">Atractus</tp:taxon-name-part> <tp:taxon-name-part taxon-name-part-type="species">iridescens</tp:taxon-name-part></tp:taxon-name></italic>, <italic><tp:taxon-name><tp:taxon-name-part taxon-name-part-type="genus">Atractus</tp:taxon-name-part> <tp:taxon-name-part taxon-name-part-type="species">medusa</tp:taxon-name-part></tp:taxon-name></italic>, <italic><tp:taxon-name><tp:taxon-name-part taxon-name-part-type="genus">Atractus</tp:taxon-name-part> <tp:taxon-name-part taxon-name-part-type="species">microrhynchus</tp:taxon-name-part></tp:taxon-name></italic>, and <italic><tp:taxon-name><tp:taxon-name-part taxon-name-part-type="genus">Atractus</tp:taxon-name-part> <tp:taxon-name-part taxon-name-part-type="species">occidentalis</tp:taxon-name-part></tp:taxon-name></italic>. From these, <italic><tp:taxon-name><tp:taxon-name-part taxon-name-part-type="genus">Atractus</tp:taxon-name-part> <tp:taxon-name-part taxon-name-part-type="species">microrhynchus</tp:taxon-name-part></tp:taxon-name></italic> and <italic><tp:taxon-name><tp:taxon-name-part taxon-name-part-type="genus">Atractus</tp:taxon-name-part> <tp:taxon-name-part taxon-name-part-type="species">occidentalis</tp:taxon-name-part></tp:taxon-name></italic> have striped pattern and cream ventral surfaces similar to that of <italic><tp:taxon-name><tp:taxon-name-part taxon-name-part-type="genus">Atractus</tp:taxon-name-part> <tp:taxon-name-part taxon-name-part-type="species">esepe</tp:taxon-name-part></tp:taxon-name></italic>, but they occur parapatrically (Fig. <xref ref-type="fig" rid="F6">3</xref>) and can be distinguished from <italic><tp:taxon-name><tp:taxon-name-part taxon-name-part-type="genus">Atractus</tp:taxon-name-part> <tp:taxon-name-part taxon-name-part-type="species">esepe</tp:taxon-name-part></tp:taxon-name></italic> by a genetic divergence of 5.3–5.7% in a 506 bp <!--PageBreak-->long fragment of the mitochondrial Cytb gene and by having a greater number of subcaudal scales in males (Table <xref ref-type="table" rid="T2">2</xref>). Furthermore, adult specimens of <italic><tp:taxon-name><tp:taxon-name-part taxon-name-part-type="genus">Atractus</tp:taxon-name-part> <tp:taxon-name-part taxon-name-part-type="species">microrhynchus</tp:taxon-name-part></tp:taxon-name></italic> have light brown dorsal surfaces instead of dark brown, and their pattern can be better described as a series of blotches rather than broken longitudinal lines. Specimens of both <italic><tp:taxon-name><tp:taxon-name-part taxon-name-part-type="genus">Atractus</tp:taxon-name-part> <tp:taxon-name-part taxon-name-part-type="species">esepe</tp:taxon-name-part></tp:taxon-name></italic> and <italic><tp:taxon-name><tp:taxon-name-part taxon-name-part-type="genus">Atractus</tp:taxon-name-part> <tp:taxon-name-part taxon-name-part-type="species">occidentalis</tp:taxon-name-part></tp:taxon-name></italic> have a pattern of longitudinal lines, but <italic><tp:taxon-name><tp:taxon-name-part taxon-name-part-type="genus">Atractus</tp:taxon-name-part> <tp:taxon-name-part taxon-name-part-type="species">esepe</tp:taxon-name-part></tp:taxon-name></italic> has a greater number of ventral plus caudal scales than <italic><tp:taxon-name><tp:taxon-name-part taxon-name-part-type="genus">Atractus</tp:taxon-name-part> <tp:taxon-name-part taxon-name-part-type="species">occidentalis</tp:taxon-name-part></tp:taxon-name></italic> (more than 180 in <italic><tp:taxon-name><tp:taxon-name-part taxon-name-part-type="genus">Atractus</tp:taxon-name-part> <tp:taxon-name-part taxon-name-part-type="species">esepe</tp:taxon-name-part></tp:taxon-name></italic>) (Table <xref ref-type="table" rid="T2">2</xref>).</p></tp:treatment-sec><tp:treatment-sec sec-type="Color pattern" id="SECID0EDNAK"><title>Color pattern.</title><p>The dorsal ground color is dark brown with either six longitudinal black lines separated by lighter areas or a pattern of dark brown longitudinally arranged spots that correspond to the longitudinal lines. On each side, the line or series of dark spots along the 2<sup>nd</sup> and 3<sup>rd</sup> dorsal scale row is feebly visible, but the other lines or spots are conspicuous. The dorsal surface of the head is dark brown and there is a clearly marked dark postocular stripe running from behind the eye to the edge of the mouth (Fig. <xref ref-type="fig" rid="F9">6</xref>). The ventral surfaces are dingy white, finely speckled with brown pigment that becomes more concentrated towards the tail. The iris is carmine and the pupil is black.</p></tp:treatment-sec><tp:treatment-sec sec-type="description" id="SECID0ERNAK"><title>Description of holotype.</title><p>Adult male, <abbrev xmlns:xlink="http://www.w3.org/1999/xlink" xlink:title="snout-vent length" id="ABBRID0EXNAK" xlink:type="simple">SVL</abbrev> 232 mm, tail length 53 mm (22.8% <abbrev xmlns:xlink="http://www.w3.org/1999/xlink" xlink:title="snout-vent length" id="ABBRID0E2NAK" xlink:type="simple">SVL</abbrev>); body diameter 7.0 mm; head length 7.9 mm (3.4% <abbrev xmlns:xlink="http://www.w3.org/1999/xlink" xlink:title="snout-vent length" id="ABBRID0E6NAK" xlink:type="simple">SVL</abbrev>); head width 4.8 mm (2.2% <abbrev xmlns:xlink="http://www.w3.org/1999/xlink" xlink:title="snout-vent length" id="ABBRID0EDOAK" xlink:type="simple">SVL</abbrev>); interocular distance 3.4 mm; head slightly distinct from body; snout–orbit distance 3.3 mm; rostral 1.8 mm wide, about one time broader than high; internasals 0.9 mm wide; internasal suture sinistral relative to prefrontal suture; prefrontals 1.9 mm wide; frontal 2.2 mm wide, with a curvilinear triangle shape in dorsal view; parietals 2.1 mm wide, about twice as long as wide; nasal divided; loreal 2.5 mm long, about 3 times longer than high; eye diameter 1.5 mm; pupil round; supraoculars 1.2 mm wide; two postoculars; temporals 1+2, upper posterior temporal elongate, about four times longer than high, and three times as long as first temporal; seven supralabials, 3<sup>rd</sup>–4<sup>th</sup> contacting orbit; symphisial 0.8 mm wide, separated from chin shields by first pair of infralabials; seven infralabials, 1<sup>st</sup>–4<sup>th</sup> contacting chin shields; anterior chin shields about three times as long as broad, posterior chin shields absent; three series of gular scales; dorsal scales 17/17/17 rows, smooth without apical pits; preventrals 3; ventrals 149; anal plate single; paired subcaudals 41.</p></tp:treatment-sec><tp:treatment-sec sec-type="natural history" id="SECID0EPOAK"><title>Natural history.</title><p>The two known specimens of <italic><tp:taxon-name><tp:taxon-name-part taxon-name-part-type="genus">Atractus</tp:taxon-name-part> <tp:taxon-name-part taxon-name-part-type="species">esepe</tp:taxon-name-part></tp:taxon-name></italic> were found actively foraging among soil and roots in secondary evergreen lowland forest at least 400 m from the nearest natural body of water. They were found by night at 20h00 after a warm, sunny day.</p></tp:treatment-sec><tp:treatment-sec sec-type="distribution" id="SECID0EAPAK"><title>Distribution.</title><p>Known only from the type locality, Caimito, in the Ecuadorian province of Esmeraldas at 102 m (Fig. <xref ref-type="fig" rid="F6">3</xref>). This locality is 1.3 km airline distance from the shoreline.</p></tp:treatment-sec><tp:treatment-sec sec-type="etymology" id="SECID0EKPAK"><title>Etymology.</title><p>The specific epithet <italic><tp:taxon-name><tp:taxon-name-part taxon-name-part-type="species">esepe</tp:taxon-name-part></tp:taxon-name></italic> is derived from the Spanish pronunciation of “sp.”, which is the abbreviation for the Latin word <italic>species</italic>. Here, we use this word in allusion to how the majority of Ecuadorian researchers refer to <italic><tp:taxon-name><tp:taxon-name-part taxon-name-part-type="genus">Atractus</tp:taxon-name-part></tp:taxon-name></italic> specimens found in the field.</p></tp:treatment-sec><tp:treatment-sec sec-type="conservation status" id="SECID0EDQAK"><title>Conservation status.</title><p>We consider <italic><tp:taxon-name><tp:taxon-name-part taxon-name-part-type="genus">Atractus</tp:taxon-name-part> <tp:taxon-name-part taxon-name-part-type="species">esepe</tp:taxon-name-part></tp:taxon-name></italic> to be Data Deficient following <abbrev xmlns:xlink="http://www.w3.org/1999/xlink" content-type="institution" xlink:title="International Union for Conservation of Nature" id="ABBRID0EUQAK" xlink:type="simple">IUCN</abbrev> criteria because it is known only from its type locality but its occurrence in the biogeographic Choco suggests that it might as well be present in other localities. The <!--PageBreak-->Chocoan forests of Caimito do not appear to be isolated from other similar habitat by geographical or ecological barriers. Therefore, we consider there is inadequate information to make a direct, or indirect, assessment of its extinction risk based on its scarce distribution data.</p></tp:treatment-sec><tp:treatment-sec><!--Section generated to contain objects referenced in tp:taxon-treatment.--><fig id="F1" position="float" orientation="portrait"><label>Figure 1.</label><caption><p>Bayesian consensus phylogeny depicting relationships within colubrid snakes of the genus <italic><tp:taxon-name><tp:taxon-name-part taxon-name-part-type="genus">Atractus</tp:taxon-name-part></tp:taxon-name></italic>, summarized from 5 million post-burnin generations in MrBayes 3.2.0. The topology was derived from analysis of 2,564 bp of mitochondrial DNA (gene fragments 16S, Cytb and ND4). Numbers next to branches correspond to posterior probability values. PP values on intraspecific branches are not shown for clarity. Voucher numbers for sequences are indicated for each terminal when available.</p></caption><graphic xmlns:xlink="http://www.w3.org/1999/xlink" xlink:href="zookeys-661-091-g001.jpg" position="float" orientation="portrait" xlink:type="simple" id="oo_126740.jpg"/></fig><fig id="F2" position="float" orientation="portrait"><label>Figure 2.</label><caption><p>Photographs of some Ecuadorian species of <italic><tp:taxon-name><tp:taxon-name-part taxon-name-part-type="genus">Atractus</tp:taxon-name-part></tp:taxon-name></italic> in life: <italic><tp:taxon-name><tp:taxon-name-part taxon-name-part-type="genus">Atractus</tp:taxon-name-part> <tp:taxon-name-part taxon-name-part-type="species">carrioni</tp:taxon-name-part></tp:taxon-name></italic> <abbrev xmlns:xlink="http://www.w3.org/1999/xlink" content-type="institution" xlink:title="Museo de Zoología of the Universidad Tecnológica Indoamérica" id="ABBRID0EO1BI" xlink:type="simple">MZUTI</abbrev> 4194 (<bold>a</bold>), <abbrev xmlns:xlink="http://www.w3.org/1999/xlink" content-type="institution" xlink:title="Museo de Zoología of the Universidad Tecnológica Indoamérica" id="ABBRID0EV1BI" xlink:type="simple">MZUTI</abbrev> 4195 (<bold>b</bold>), <italic><tp:taxon-name><tp:taxon-name-part taxon-name-part-type="genus">Atractus</tp:taxon-name-part> <tp:taxon-name-part taxon-name-part-type="species">duboisi</tp:taxon-name-part></tp:taxon-name></italic> <abbrev xmlns:xlink="http://www.w3.org/1999/xlink" content-type="institution" xlink:title="Museo de Zoología of the Universidad Tecnológica Indoamérica" id="ABBRID0EH2BI" xlink:type="simple">MZUTI</abbrev> 3640 (<bold>c</bold>), <italic><tp:taxon-name><tp:taxon-name-part taxon-name-part-type="genus">Atractus</tp:taxon-name-part> <tp:taxon-name-part taxon-name-part-type="species">dunni</tp:taxon-name-part></tp:taxon-name></italic> <abbrev xmlns:xlink="http://www.w3.org/1999/xlink" content-type="institution" xlink:title="Museo de Zoología of the Universidad Tecnológica Indoamérica" id="ABBRID0EZ2BI" xlink:type="simple">MZUTI</abbrev> 4318 (<bold>d</bold>), <italic><tp:taxon-name><tp:taxon-name-part taxon-name-part-type="genus">Atractus</tp:taxon-name-part> <tp:taxon-name-part taxon-name-part-type="species">dunni</tp:taxon-name-part></tp:taxon-name></italic> <abbrev xmlns:xlink="http://www.w3.org/1999/xlink" content-type="institution" xlink:title="Museo de Zoología of the Universidad Tecnológica Indoamérica" id="ABBRID0EL3BI" xlink:type="simple">MZUTI</abbrev> 2189 (<bold>e</bold>), <italic><tp:taxon-name><tp:taxon-name-part taxon-name-part-type="genus">Atractus</tp:taxon-name-part> <tp:taxon-name-part taxon-name-part-type="species">elaps</tp:taxon-name-part></tp:taxon-name></italic> AMARU SN (<bold>f</bold>), <italic><tp:taxon-name><tp:taxon-name-part taxon-name-part-type="genus">Atractus</tp:taxon-name-part> <tp:taxon-name-part taxon-name-part-type="species">gigas</tp:taxon-name-part></tp:taxon-name></italic> <abbrev xmlns:xlink="http://www.w3.org/1999/xlink" content-type="institution" xlink:title="Museo de Zoología of the Universidad Tecnológica Indoamérica" id="ABBRID0EK4BI" xlink:type="simple">MZUTI</abbrev> 3286 (<bold>g</bold>), <italic><tp:taxon-name><tp:taxon-name-part taxon-name-part-type="genus">Atractus</tp:taxon-name-part> <tp:taxon-name-part taxon-name-part-type="species">iridescens</tp:taxon-name-part></tp:taxon-name></italic> <abbrev xmlns:xlink="http://www.w3.org/1999/xlink" content-type="institution" xlink:title="Museo de Zoología of the Universidad Tecnológica Indoamérica" id="ABBRID0E34BI" xlink:type="simple">MZUTI</abbrev> 3680 (<bold>h</bold>), <italic><tp:taxon-name><tp:taxon-name-part taxon-name-part-type="genus">Atractus</tp:taxon-name-part> <tp:taxon-name-part taxon-name-part-type="species">iridescens</tp:taxon-name-part></tp:taxon-name></italic> <named-content xmlns:xlink="http://www.w3.org/1999/xlink" content-type="dwc:institutional_code" xlink:type="simple">QCAZ</named-content> 8072 (<bold>i</bold>), <italic><tp:taxon-name><tp:taxon-name-part taxon-name-part-type="genus">Atractus</tp:taxon-name-part> <tp:taxon-name-part taxon-name-part-type="species">iridescens</tp:taxon-name-part></tp:taxon-name></italic> <abbrev xmlns:xlink="http://www.w3.org/1999/xlink" content-type="institution" xlink:title="Museo de Zoología of the Universidad Tecnológica Indoamérica" id="ABBRID0EA6BI" xlink:type="simple">MZUTI</abbrev> 4697 (<bold>j</bold>), <italic><tp:taxon-name><tp:taxon-name-part taxon-name-part-type="genus">Atractus</tp:taxon-name-part> <tp:taxon-name-part taxon-name-part-type="species">iridescens</tp:taxon-name-part></tp:taxon-name></italic> <abbrev xmlns:xlink="http://www.w3.org/1999/xlink" content-type="institution" xlink:title="Museo de Zoología of the Universidad Tecnológica Indoamérica" id="ABBRID0ES6BI" xlink:type="simple">MZUTI</abbrev> 3548 (<bold>k</bold>), <italic><tp:taxon-name><tp:taxon-name-part taxon-name-part-type="genus">Atractus</tp:taxon-name-part> <tp:taxon-name-part taxon-name-part-type="species">major</tp:taxon-name-part></tp:taxon-name></italic> <abbrev xmlns:xlink="http://www.w3.org/1999/xlink" content-type="institution" xlink:title="Museo de Zoología of the Universidad Tecnológica Indoamérica" id="ABBRID0EEACI" xlink:type="simple">MZUTI</abbrev> 4973 (<bold>l</bold>), <italic><tp:taxon-name><tp:taxon-name-part taxon-name-part-type="genus">Atractus</tp:taxon-name-part> <tp:taxon-name-part taxon-name-part-type="species">microrhynchus</tp:taxon-name-part></tp:taxon-name></italic> <abbrev xmlns:xlink="http://www.w3.org/1999/xlink" content-type="institution" xlink:title="Museo de Zoología of the Universidad Tecnológica Indoamérica" id="ABBRID0EWACI" xlink:type="simple">MZUTI</abbrev> 5109 (<bold>m</bold>), <italic><tp:taxon-name><tp:taxon-name-part taxon-name-part-type="genus">Atractus</tp:taxon-name-part> <tp:taxon-name-part taxon-name-part-type="species">modestus</tp:taxon-name-part></tp:taxon-name></italic> (<bold>n</bold>), <italic><tp:taxon-name><tp:taxon-name-part taxon-name-part-type="genus">Atractus</tp:taxon-name-part> <tp:taxon-name-part taxon-name-part-type="species">multicinctus</tp:taxon-name-part></tp:taxon-name></italic> <abbrev xmlns:xlink="http://www.w3.org/1999/xlink" content-type="institution" xlink:title="Museo de Zoología of the Universidad Tecnológica Indoamérica" id="ABBRID0EVBCI" xlink:type="simple">MZUTI</abbrev> 5106 (<bold>o</bold>), <italic><tp:taxon-name><tp:taxon-name-part taxon-name-part-type="genus">Atractus</tp:taxon-name-part> <tp:taxon-name-part taxon-name-part-type="species">occidentalis</tp:taxon-name-part></tp:taxon-name></italic> <abbrev xmlns:xlink="http://www.w3.org/1999/xlink" content-type="institution" xlink:title="Museo de Zoología of the Universidad Tecnológica Indoamérica" id="ABBRID0EHCCI" xlink:type="simple">MZUTI</abbrev> 1385 (<bold>p</bold>), <italic><tp:taxon-name><tp:taxon-name-part taxon-name-part-type="genus">Atractus</tp:taxon-name-part> <tp:taxon-name-part taxon-name-part-type="species">occidentalis</tp:taxon-name-part></tp:taxon-name></italic> <abbrev xmlns:xlink="http://www.w3.org/1999/xlink" content-type="institution" xlink:title="Museo de Zoología of the Universidad Tecnológica Indoamérica" id="ABBRID0EZCCI" xlink:type="simple">MZUTI</abbrev> 3323 (<bold>q</bold>), <italic><tp:taxon-name><tp:taxon-name-part taxon-name-part-type="genus">Atractus</tp:taxon-name-part> <tp:taxon-name-part taxon-name-part-type="species">paucidens</tp:taxon-name-part></tp:taxon-name></italic> <abbrev xmlns:xlink="http://www.w3.org/1999/xlink" content-type="institution" xlink:title="Museo de Zoología of the Universidad Tecnológica Indoamérica" id="ABBRID0ELDCI" xlink:type="simple">MZUTI</abbrev> 5102 (<bold>r</bold>), <italic><tp:taxon-name><tp:taxon-name-part taxon-name-part-type="genus">Atractus</tp:taxon-name-part> <tp:taxon-name-part taxon-name-part-type="species">resplendens</tp:taxon-name-part></tp:taxon-name></italic> <abbrev xmlns:xlink="http://www.w3.org/1999/xlink" content-type="institution" xlink:title="Museo de Zoología of the Universidad Tecnológica Indoamérica" id="ABBRID0E4DCI" xlink:type="simple">MZUTI</abbrev> 3996 (<bold>s</bold>), <italic><tp:taxon-name><tp:taxon-name-part taxon-name-part-type="genus">Atractus</tp:taxon-name-part> <tp:taxon-name-part taxon-name-part-type="species">roulei</tp:taxon-name-part></tp:taxon-name></italic> <abbrev xmlns:xlink="http://www.w3.org/1999/xlink" content-type="institution" xlink:title="Museo de Zoología of the Universidad Tecnológica Indoamérica" id="ABBRID0EPECI" xlink:type="simple">MZUTI</abbrev> 4503 (<bold>t</bold>), <italic><tp:taxon-name><tp:taxon-name-part taxon-name-part-type="genus">Atractus</tp:taxon-name-part> <tp:taxon-name-part taxon-name-part-type="species">savagei</tp:taxon-name-part></tp:taxon-name></italic> <abbrev xmlns:xlink="http://www.w3.org/1999/xlink" content-type="institution" xlink:title="Museo de Zoología of the Universidad Tecnológica Indoamérica" id="ABBRID0EBFCI" xlink:type="simple">MZUTI</abbrev> 4916 (<bold>u</bold>), <italic><tp:taxon-name><tp:taxon-name-part taxon-name-part-type="genus">Atractus</tp:taxon-name-part> <tp:taxon-name-part taxon-name-part-type="species">snethlageae</tp:taxon-name-part></tp:taxon-name></italic> (<bold>v</bold>), <italic><tp:taxon-name><tp:taxon-name-part taxon-name-part-type="genus">Atractus</tp:taxon-name-part> <tp:taxon-name-part taxon-name-part-type="species">touzeti</tp:taxon-name-part></tp:taxon-name></italic> ANF 2390 (<bold>w</bold>), and <italic><tp:taxon-name><tp:taxon-name-part taxon-name-part-type="genus">Atractus</tp:taxon-name-part> <tp:taxon-name-part taxon-name-part-type="species">typhon</tp:taxon-name-part></tp:taxon-name></italic> <abbrev xmlns:xlink="http://www.w3.org/1999/xlink" content-type="institution" xlink:title="Museo de Zoología of the Universidad Tecnológica Indoamérica" id="ABBRID0ENGCI" xlink:type="simple">MZUTI</abbrev> 5110.</p></caption><graphic xmlns:xlink="http://www.w3.org/1999/xlink" xlink:href="zookeys-661-091-g002.jpg" position="float" orientation="portrait" xlink:type="simple" id="oo_126741.jpg"/></fig><fig id="F8" position="float" orientation="portrait"><label>Figure 5.</label><caption><p>Adult male holotype <abbrev xmlns:xlink="http://www.w3.org/1999/xlink" content-type="institution" xlink:title="Museo de Zoología of the Universidad Tecnológica Indoamérica" id="ABBRID0ECSDI" xlink:type="simple">MZUTI</abbrev> 4330 (<bold>a</bold>) and adult male paratopotype (<bold>b</bold>) of <italic><tp:taxon-name><tp:taxon-name-part taxon-name-part-type="genus">Atractus</tp:taxon-name-part> <tp:taxon-name-part taxon-name-part-type="species">cerberus</tp:taxon-name-part></tp:taxon-name></italic> <abbrev xmlns:xlink="http://www.w3.org/1999/xlink" content-type="institution" xlink:title="Museo de Zoología of the Universidad Tecnológica Indoamérica" id="ABBRID0EWSDI" xlink:type="simple">MZUTI</abbrev> 5108.</p></caption><graphic xmlns:xlink="http://www.w3.org/1999/xlink" xlink:href="zookeys-661-091-g008.jpg" position="float" orientation="portrait" xlink:type="simple" id="oo_126747.jpg"/></fig><fig id="F6" position="float" orientation="portrait"><label>Figure 3.</label><caption><p>Distribution of Ecuadorian snakes of the <italic><tp:taxon-name><tp:taxon-name-part taxon-name-part-type="genus">Atractus</tp:taxon-name-part> <tp:taxon-name-part taxon-name-part-type="species">iridescens</tp:taxon-name-part></tp:taxon-name></italic> species group. Dots represent known localities.</p></caption><graphic xmlns:xlink="http://www.w3.org/1999/xlink" xlink:href="zookeys-661-091-g006.jpg" position="float" orientation="portrait" xlink:type="simple" id="oo_126745.jpg"/></fig><table-wrap id="T2" position="float" orientation="portrait"><label>Table 2.</label><caption><p>Morphometric data for members of the <italic><tp:taxon-name><tp:taxon-name-part taxon-name-part-type="genus">Atractus</tp:taxon-name-part> <tp:taxon-name-part taxon-name-part-type="species">iridescens</tp:taxon-name-part></tp:taxon-name></italic> species group. Codes are: <abbrev xmlns:xlink="http://www.w3.org/1999/xlink" xlink:title="ventrals" id="ABBRID0EMLCI" xlink:type="simple">V</abbrev>=ventrals; <abbrev xmlns:xlink="http://www.w3.org/1999/xlink" xlink:title="subcaudals" id="ABBRID0EQLCI" xlink:type="simple">SC</abbrev>=subcaudals; <abbrev xmlns:xlink="http://www.w3.org/1999/xlink" xlink:title="dorsal scale rows" id="ABBRID0EULCI" xlink:type="simple">D</abbrev>=dorsal scale rows at midbody; <abbrev xmlns:xlink="http://www.w3.org/1999/xlink" xlink:title="postoculars" id="ABBRID0EYLCI" xlink:type="simple">PO</abbrev>=postoculars; <abbrev xmlns:xlink="http://www.w3.org/1999/xlink" xlink:title="supralabials" id="ABBRID0E3LCI" xlink:type="simple">SL</abbrev>=supralabials; <abbrev xmlns:xlink="http://www.w3.org/1999/xlink" xlink:title="infralabials" id="ABBRID0EAMCI" xlink:type="simple">IL</abbrev>=infralabials; <abbrev xmlns:xlink="http://www.w3.org/1999/xlink" xlink:title="maxillary teeth" id="ABBRID0EEMCI" xlink:type="simple">MT</abbrev>=maxillary teeth. Data is derived from Appendix III and from the literature.</p></caption><table id="TID0E5OAI" rules="all"><tbody><tr><th rowspan="2" colspan="1">Species</th><th rowspan="1" colspan="2">
                  <abbrev xmlns:xlink="http://www.w3.org/1999/xlink" xlink:title="ventrals" id="ABBRID0EUMCI" xlink:type="simple">V</abbrev>
                </th><th rowspan="1" colspan="2">
                  <abbrev xmlns:xlink="http://www.w3.org/1999/xlink" xlink:title="subcaudals" id="ABBRID0E3MCI" xlink:type="simple">SC</abbrev>
                </th><th rowspan="1" colspan="1">
                  <abbrev xmlns:xlink="http://www.w3.org/1999/xlink" xlink:title="dorsal scale rows" id="ABBRID0EENCI" xlink:type="simple">D</abbrev>
                </th><th rowspan="1" colspan="1">
                  <abbrev xmlns:xlink="http://www.w3.org/1999/xlink" xlink:title="postoculars" id="ABBRID0EMNCI" xlink:type="simple">PO</abbrev>
                </th><th rowspan="1" colspan="1">
                  <abbrev xmlns:xlink="http://www.w3.org/1999/xlink" xlink:title="supralabials" id="ABBRID0EUNCI" xlink:type="simple">SL</abbrev>
                </th><th rowspan="1" colspan="1">
                  <abbrev xmlns:xlink="http://www.w3.org/1999/xlink" xlink:title="infralabials" id="ABBRID0E3NCI" xlink:type="simple">IL</abbrev>
                </th><th rowspan="1" colspan="1">
                  <abbrev xmlns:xlink="http://www.w3.org/1999/xlink" xlink:title="maxillary teeth" id="ABBRID0EEOCI" xlink:type="simple">MT</abbrev>
                </th></tr><tr><th rowspan="1" colspan="1">Males</th><th rowspan="1" colspan="1">Females</th><th rowspan="1" colspan="1">Males</th><th rowspan="1" colspan="1">Females</th><th rowspan="1" colspan="1"/><th rowspan="1" colspan="1"/><th rowspan="1" colspan="1"/><th rowspan="1" colspan="1"/><th rowspan="1" colspan="1"/></tr><tr><td rowspan="1" colspan="1">
                  <italic><tp:taxon-name><tp:taxon-name-part taxon-name-part-type="genus">Atractus</tp:taxon-name-part> <tp:taxon-name-part taxon-name-part-type="species">cerberus</tp:taxon-name-part></tp:taxon-name></italic>
                </td><td rowspan="1" colspan="1">152–157</td><td rowspan="1" colspan="1">–</td><td rowspan="1" colspan="1">25–26</td><td rowspan="1" colspan="1">–</td><td rowspan="1" colspan="1">17</td><td rowspan="1" colspan="1">2</td><td rowspan="1" colspan="1">7</td><td rowspan="1" colspan="1">7</td><td rowspan="1" colspan="1">7</td></tr><tr><td rowspan="1" colspan="1">
                  <italic><tp:taxon-name><tp:taxon-name-part taxon-name-part-type="genus">Atractus</tp:taxon-name-part> <tp:taxon-name-part taxon-name-part-type="species">dunni</tp:taxon-name-part></tp:taxon-name></italic>
                </td><td rowspan="1" colspan="1">125–136</td><td rowspan="1" colspan="1">138–150</td><td rowspan="1" colspan="1">26–39</td><td rowspan="1" colspan="1">19–26</td><td rowspan="1" colspan="1">17</td><td rowspan="1" colspan="1">2</td><td rowspan="1" colspan="1">6–7</td><td rowspan="1" colspan="1">6–8</td><td rowspan="1" colspan="1">5–7</td></tr><tr><td rowspan="1" colspan="1">
                  <italic><tp:taxon-name><tp:taxon-name-part taxon-name-part-type="genus">Atractus</tp:taxon-name-part> <tp:taxon-name-part taxon-name-part-type="species">echidna</tp:taxon-name-part></tp:taxon-name></italic>
                </td><td rowspan="1" colspan="1">127</td><td rowspan="1" colspan="1">–</td><td rowspan="1" colspan="1">36</td><td rowspan="1" colspan="1">–</td><td rowspan="1" colspan="1">15</td><td rowspan="1" colspan="1">2</td><td rowspan="1" colspan="1">7</td><td rowspan="1" colspan="1">7</td><td rowspan="1" colspan="1">6</td></tr><tr><td rowspan="1" colspan="1">
                  <italic><tp:taxon-name><tp:taxon-name-part taxon-name-part-type="genus">Atractus</tp:taxon-name-part> <tp:taxon-name-part taxon-name-part-type="species">esepe</tp:taxon-name-part></tp:taxon-name></italic>
                </td><td rowspan="1" colspan="1">149</td><td rowspan="1" colspan="1">156</td><td rowspan="1" colspan="1">41</td><td rowspan="1" colspan="1">30</td><td rowspan="1" colspan="1">17</td><td rowspan="1" colspan="1">2</td><td rowspan="1" colspan="1">7</td><td rowspan="1" colspan="1">7</td><td rowspan="1" colspan="1">5</td></tr><tr><td rowspan="1" colspan="1">
                  <italic><tp:taxon-name><tp:taxon-name-part taxon-name-part-type="genus">Atractus</tp:taxon-name-part> <tp:taxon-name-part taxon-name-part-type="species">iridescens</tp:taxon-name-part></tp:taxon-name></italic>
                </td><td rowspan="1" colspan="1">127–150</td><td rowspan="1" colspan="1">135–144</td><td rowspan="1" colspan="1">33–42</td><td rowspan="1" colspan="1">25–37</td><td rowspan="1" colspan="1">17</td><td rowspan="1" colspan="1">2</td><td rowspan="1" colspan="1">6–7</td><td rowspan="1" colspan="1">6–7</td><td rowspan="1" colspan="1">5–6</td></tr><tr><td rowspan="1" colspan="1">
                  <italic><tp:taxon-name><tp:taxon-name-part taxon-name-part-type="genus">Atractus</tp:taxon-name-part> <tp:taxon-name-part taxon-name-part-type="species">microrhynchus</tp:taxon-name-part></tp:taxon-name></italic>
                </td><td rowspan="1" colspan="1">133–150</td><td rowspan="1" colspan="1">144–163</td><td rowspan="1" colspan="1">32–40</td><td rowspan="1" colspan="1">24–29</td><td rowspan="1" colspan="1">17</td><td rowspan="1" colspan="1">1–2</td><td rowspan="1" colspan="1">7</td><td rowspan="1" colspan="1">6–7</td><td rowspan="1" colspan="1">5–7</td></tr><tr><td rowspan="1" colspan="1">
                  <italic><tp:taxon-name><tp:taxon-name-part taxon-name-part-type="genus">Atractus</tp:taxon-name-part> <tp:taxon-name-part taxon-name-part-type="species">occidentalis</tp:taxon-name-part></tp:taxon-name></italic>
                </td><td rowspan="1" colspan="1">129–141</td><td rowspan="1" colspan="1">128–149</td><td rowspan="1" colspan="1">33–39</td><td rowspan="1" colspan="1">20–37</td><td rowspan="1" colspan="1">17</td><td rowspan="1" colspan="1">2</td><td rowspan="1" colspan="1">6–7</td><td rowspan="1" colspan="1">6–7</td><td rowspan="1" colspan="1">5–7</td></tr></tbody></table></table-wrap></tp:treatment-sec><ref-list><ref id="B50"><mixed-citation xmlns:xlink="http://www.w3.org/1999/xlink" xlink:type="simple">
          <person-group><name name-style="western"><surname>Savage</surname><given-names>JM</given-names></name></person-group> (<year>1960</year>) <article-title>A revision of the Ecuadorian snakes of the colubrid genus <italic><tp:taxon-name><tp:taxon-name-part taxon-name-part-type="genus">Atractus</tp:taxon-name-part></tp:taxon-name></italic>.</article-title> <source>Miscellaneous Publications, Museum of Zoology, University of Michigan</source> <volume>112</volume>: <fpage>1</fpage>–<lpage>86</lpage>.</mixed-citation></ref></ref-list></tp:taxon-treatment>
