# Supplementary material for: Molecular phylogeny of Atractus (Serpentes, Dipsadidae), with emphasis on Ecuadorian species and the description of three new taxa
Source: Zookeys. 2017 Mar 15;(661):91–123. doi: 10.3897/zookeys.661.11224 (PMC5539368; doi:10.3897/zookeys.661.11224)
Supplement: XML Treatment for Atractus pyroni [file zookeys.661.11224-treatment3.xml]

<!DOCTYPE tp:taxon-treatment
  PUBLIC "-//TaxonX//DTD Taxonomic Treatment Publishing DTD v0 20100105//EN" "tax-treatment-NSO.dtd">
<tp:taxon-treatment xmlns:tp="http://www.plazi.org/taxpub"><tp:treatment-meta><kwd-group><label>Taxon classification</label><kwd><named-content xmlns:xlink="http://www.w3.org/1999/xlink" content-type="kingdom">Animalia</named-content></kwd><kwd><named-content xmlns:xlink="http://www.w3.org/1999/xlink" content-type="order">Squamata</named-content></kwd><kwd><named-content xmlns:xlink="http://www.w3.org/1999/xlink" content-type="family">Dipsadidae</named-content></kwd></kwd-group><mixed-citation publication-type="journal"><person-group><name><surname>Arteaga</surname><given-names>Alejandro</given-names></name><name><surname>Mebert</surname><given-names>Konrad</given-names></name><name><surname>Valencia</surname><given-names>Jorge H.</given-names></name><name><surname>Cisneros-Heredia</surname><given-names>Diego F.</given-names></name><name><surname>Peñafiel</surname><given-names>Nicolás</given-names></name><name><surname>Reyes-Puig</surname><given-names>Carolina</given-names></name><name><surname>Vieira-Fernandes</surname><given-names>José L.</given-names></name><name><surname>Guayasamin</surname><given-names>Juan M.</given-names></name></person-group><article-title>Molecular phylogeny of <italic><tp:taxon-name><tp:taxon-name-part taxon-name-part-type="genus">Atractus</tp:taxon-name-part></tp:taxon-name></italic> (<tp:taxon-name><tp:taxon-name-part taxon-name-part-type="suborder">Serpentes</tp:taxon-name-part></tp:taxon-name>, <tp:taxon-name><tp:taxon-name-part taxon-name-part-type="family">Dipsadidae</tp:taxon-name-part></tp:taxon-name>), with emphasis on Ecuadorian species and the description of three new taxa</article-title><source>Zookeys</source><day>15</day><month>3</month><year>2017</year><volume>2017</volume><issue>661</issue><fpage>91</fpage><lpage>123</lpage><pub-id pub-id-type="doi">10.3897/zookeys.661.11224</pub-id></mixed-citation></tp:treatment-meta><tp:nomenclature><tp:taxon-name>
              <tp:taxon-name-part taxon-name-part-type="genus">Atractus</tp:taxon-name-part>
              <tp:taxon-name-part taxon-name-part-type="species">pyroni</tp:taxon-name-part>
              <object-id xmlns:xlink="http://www.w3.org/1999/xlink" content-type="zoobank" xlink:type="simple">http://zoobank.org/36145E29-02B6-4C66-A097-44EFC1BC3A92</object-id>
            </tp:taxon-name><tp:taxon-status xmlns:xlink="http://www.w3.org/1999/xlink" xlink:type="simple">sp. n.</tp:taxon-status></tp:nomenclature><tp:treatment-sec sec-type="Proposed standard English name" id="SECID0ECSAK"><title>Proposed standard English name.</title><p>Pyron’s Groundsnake</p></tp:treatment-sec><tp:treatment-sec sec-type="Proposed standard Spanish name" id="SECID0EHSAK"><title>Proposed standard Spanish name.</title><p>Tierrera de Pyron</p></tp:treatment-sec><tp:treatment-sec sec-type="Holotype" id="SECID0EMSAK"><title>Holotype.</title><p>
              <abbrev xmlns:xlink="http://www.w3.org/1999/xlink" content-type="institution" xlink:title="Museo de Zoología of the Universidad Tecnológica Indoamérica" id="ABBRID0ESSAK" xlink:type="simple">MZUTI</abbrev> 5107 (Fig. <xref ref-type="fig" rid="F10">7</xref>), adult male collected by José L. Vieira-Fernandes and Carlos Durán on May 23, 2016 between Balzapamba and Bilován, province of Bolívar, Ecuador (S1.83601, W79.13322; 2026 m).</p><fig id="F10" position="float" orientation="portrait"><label>Figure 7.</label><caption><p>Adult female holotype of <italic><tp:taxon-name><tp:taxon-name-part taxon-name-part-type="genus">Atractus</tp:taxon-name-part> <tp:taxon-name-part taxon-name-part-type="species">pyroni</tp:taxon-name-part></tp:taxon-name></italic>. <abbrev xmlns:xlink="http://www.w3.org/1999/xlink" content-type="institution" xlink:title="Museo de Zoología of the Universidad Tecnológica Indoamérica" id="ABBRID0EOTAK" xlink:type="simple">MZUTI</abbrev> 5107. Scale = 1 cm.</p></caption><graphic xmlns:xlink="http://www.w3.org/1999/xlink" xlink:href="zookeys-661-091-g010.jpg" position="float" orientation="portrait" xlink:type="simple" id="oo_126749.jpg"/></fig></tp:treatment-sec><tp:treatment-sec sec-type="diagnosis" id="SECID0EYTAK"><title>Diagnosis.</title><p>
              <italic><tp:taxon-name><tp:taxon-name-part taxon-name-part-type="genus">Atractus</tp:taxon-name-part> <tp:taxon-name-part taxon-name-part-type="species">pyroni</tp:taxon-name-part></tp:taxon-name></italic> is placed in the genus <italic><tp:taxon-name><tp:taxon-name-part taxon-name-part-type="genus">Atractus</tp:taxon-name-part></tp:taxon-name></italic> as diagnosed by <xref ref-type="bibr" rid="B50">Savage (1960)</xref>, based on phylogenetic (Fig. <xref ref-type="fig" rid="F1">1</xref>) and morphological (Table <xref ref-type="table" rid="T3">3</xref>) evidence. It is included in the <italic><tp:taxon-name><tp:taxon-name-part taxon-name-part-type="genus">Atractus</tp:taxon-name-part> <tp:taxon-name-part taxon-name-part-type="species">roulei</tp:taxon-name-part></tp:taxon-name></italic> group due to its 15/15/15 dorsal scale rows and its phylogenetic position (Fig. <xref ref-type="fig" rid="F1">1</xref>). The species is diagnosed based on the following combination of characters: (1) 15/15/15 smooth dorsals; (2) one postocular; (3) loreal long; (4) temporals 1+2; (5) six supralabials, third and fourth contacting orbit; (6) five infralabials, first four contacting chinshields (7) eight maxillary teeth; (8) 3 gular scale rows; (9) 2 preventrals; (10) 143 ventrals; (11) 16 subcaudals; (12) dorsal ground color dark brown with a series of light golden brown paravertebral scales running along the entire dorsum (Fig. <xref ref-type="fig" rid="F10">7</xref>); (13) venter dark brown with scattered scales of a lighter color; (14) 443 mm <abbrev xmlns:xlink="http://www.w3.org/1999/xlink" xlink:title="snout-vent length" id="ABBRID0EPVAK" xlink:type="simple">SVL</abbrev>; (15) 34 mm <abbrev xmlns:xlink="http://www.w3.org/1999/xlink" xlink:title="tail length" id="ABBRID0ETVAK" xlink:type="simple">TL</abbrev>.</p></tp:treatment-sec><tp:treatment-sec sec-type="comparisons" id="SECID0EXVAK"><title>Comparisons.</title><p>
              <italic><tp:taxon-name><tp:taxon-name-part taxon-name-part-type="genus">Atractus</tp:taxon-name-part> <tp:taxon-name-part taxon-name-part-type="species">pyroni</tp:taxon-name-part></tp:taxon-name></italic> is compared to members of the <italic><tp:taxon-name><tp:taxon-name-part taxon-name-part-type="genus">Atractus</tp:taxon-name-part> <tp:taxon-name-part taxon-name-part-type="species">roulei</tp:taxon-name-part></tp:taxon-name></italic> species group: <italic><tp:taxon-name><tp:taxon-name-part taxon-name-part-type="genus">Atractus</tp:taxon-name-part> <tp:taxon-name-part taxon-name-part-type="species">carrioni</tp:taxon-name-part></tp:taxon-name></italic>, <italic><tp:taxon-name><tp:taxon-name-part taxon-name-part-type="genus">Atractus</tp:taxon-name-part> <tp:taxon-name-part taxon-name-part-type="species">lehmanni</tp:taxon-name-part></tp:taxon-name></italic>, and <italic><tp:taxon-name><tp:taxon-name-part taxon-name-part-type="genus">Atractus</tp:taxon-name-part> <tp:taxon-name-part taxon-name-part-type="species">roulei</tp:taxon-name-part></tp:taxon-name></italic> (Fig. <xref ref-type="fig" rid="F2">2</xref>). From <italic><tp:taxon-name><tp:taxon-name-part taxon-name-part-type="genus">Atractus</tp:taxon-name-part> <tp:taxon-name-part taxon-name-part-type="species">carrioni</tp:taxon-name-part></tp:taxon-name></italic>, it differs by having a loreal. From <italic><tp:taxon-name><tp:taxon-name-part taxon-name-part-type="genus">Atractus</tp:taxon-name-part> <tp:taxon-name-part taxon-name-part-type="species">lehmanni</tp:taxon-name-part></tp:taxon-name></italic> and <italic><tp:taxon-name><tp:taxon-name-part taxon-name-part-type="genus">Atractus</tp:taxon-name-part> <tp:taxon-name-part taxon-name-part-type="species">roulei</tp:taxon-name-part></tp:taxon-name></italic>, it differs in size and color pattern. <italic><tp:taxon-name><tp:taxon-name-part taxon-name-part-type="genus">Atractus</tp:taxon-name-part> <tp:taxon-name-part taxon-name-part-type="species">pyroni</tp:taxon-name-part></tp:taxon-name></italic> is 443 mm in <abbrev xmlns:xlink="http://www.w3.org/1999/xlink" xlink:title="snout-vent length" id="ABBRID0EEZAK" xlink:type="simple">SVL</abbrev>; whereas <italic><tp:taxon-name><tp:taxon-name-part taxon-name-part-type="genus">Atractus</tp:taxon-name-part> <tp:taxon-name-part taxon-name-part-type="species">lehmanni</tp:taxon-name-part></tp:taxon-name></italic> is 262–321 in <abbrev xmlns:xlink="http://www.w3.org/1999/xlink" xlink:title="snout-vent length" id="ABBRID0ETZAK" xlink:type="simple">SVL</abbrev>, and <italic><tp:taxon-name><tp:taxon-name-part taxon-name-part-type="genus">Atractus</tp:taxon-name-part> <tp:taxon-name-part taxon-name-part-type="species">roulei</tp:taxon-name-part></tp:taxon-name></italic> is 230–396. Both <italic><tp:taxon-name><tp:taxon-name-part taxon-name-part-type="genus">Atractus</tp:taxon-name-part> <tp:taxon-name-part taxon-name-part-type="species">lehmanni</tp:taxon-name-part></tp:taxon-name></italic> and <italic><tp:taxon-name><tp:taxon-name-part taxon-name-part-type="genus">Atractus</tp:taxon-name-part> <tp:taxon-name-part taxon-name-part-type="species">roulei</tp:taxon-name-part></tp:taxon-name></italic> have uniform dorsal ground color, whereas <italic><tp:taxon-name><tp:taxon-name-part taxon-name-part-type="genus">Atractus</tp:taxon-name-part> <tp:taxon-name-part taxon-name-part-type="species">pyroni</tp:taxon-name-part></tp:taxon-name></italic> has a distinct dorsal bicolored pattern (Fig. <xref ref-type="fig" rid="F10">7</xref>). Finally, in life, <italic><tp:taxon-name><tp:taxon-name-part taxon-name-part-type="genus">Atractus</tp:taxon-name-part> <tp:taxon-name-part taxon-name-part-type="species">pyroni</tp:taxon-name-part></tp:taxon-name></italic> is darker than the remaining members of the <italic><tp:taxon-name><tp:taxon-name-part taxon-name-part-type="genus">Atractus</tp:taxon-name-part> <tp:taxon-name-part taxon-name-part-type="species">roulei</tp:taxon-name-part></tp:taxon-name></italic> species group and has a ventral pattern that, instead of having fine speckles, has conspicuous scattered blotches of a contrasting color.</p></tp:treatment-sec><tp:treatment-sec sec-type="Color pattern" id="SECID0E42AK"><title>Color pattern.</title><p>The dorsal ground color is blackish with a dark vertebral (mid-dorsal) scale row flanked by a dark yellow scale row on either side (the 7<sup>th</sup> dorsal scale row), irregularly adjoined by one to few additional yellow scales on the 6<sup>th</sup> dorsal scale row, rendering an appearance of an irregularly edged mid-dorsal striped pattern (Fig. <xref ref-type="fig" rid="F10">7</xref>). The dorsal and lateral surfaces of the head are dark grayish brown and the labials are dark mustard yellow. All ventral surfaces are glossy grayish black except for the throat and some scattered blotches, which are dark mustard yellow.</p></tp:treatment-sec><tp:treatment-sec sec-type="description" id="SECID0EL3AK"><title>Description of holotype.</title><p>Adult female, <abbrev xmlns:xlink="http://www.w3.org/1999/xlink" xlink:title="snout-vent length" id="ABBRID0ER3AK" xlink:type="simple">SVL</abbrev> 443 mm, tail length 34 mm (7.7% <abbrev xmlns:xlink="http://www.w3.org/1999/xlink" xlink:title="snout-vent length" id="ABBRID0EV3AK" xlink:type="simple">SVL</abbrev>); body diameter 11.6 mm; head length 14.4 mm (3.3% <abbrev xmlns:xlink="http://www.w3.org/1999/xlink" xlink:title="snout-vent length" id="ABBRID0EZ3AK" xlink:type="simple">SVL</abbrev>); head width 9.8 mm <!--PageBreak-->(2.2% <abbrev xmlns:xlink="http://www.w3.org/1999/xlink" xlink:title="snout-vent length" id="ABBRID0E63AK" xlink:type="simple">SVL</abbrev>); interocular distance 5.1 mm; head slightly distinct from body; snout–orbit distance 5.7 mm; rostral 2.8 mm wide, about two times broader than high; internasals 1.5 mm wide; internasal suture sinistral relative to prefrontal suture; prefrontals 2.8 mm wide; frontal 3.5 mm wide, with a curvilinear triangle shape in dorsal view; parietals 4.0 mm wide, about twice as long as wide; nasal divided; loreal 3.7 mm long, about 3 times longer than high; eye diameter 1.8 mm; pupil round; supraoculars 2.1 mm wide; one postocular; temporals 1+2, upper posterior temporal elongate, about five times longer than high, and twice as long as first temporal; six supralabials, 3<sup>rd</sup>–4<sup>th</sup> contacting orbit; symphisial 2.4 mm wide, separated from chin shields by first pair of infralabials; five infralabials, 1<sup>st</sup>–4<sup>th</sup> contacting chin shields; anterior chin shields about three times as long as broad, posterior chin shields absent; three series of gular scales; dorsal scales 15/15/15 rows, smooth without apical pits; preventrals 2; ventrals 143; anal plate single; paired subcaudals 16.</p></tp:treatment-sec><tp:treatment-sec sec-type="natural history" id="SECID0EL4AK"><title>Natural history.</title><p>The only known specimen of <italic><tp:taxon-name><tp:taxon-name-part taxon-name-part-type="genus">Atractus</tp:taxon-name-part> <tp:taxon-name-part taxon-name-part-type="species">pyroni</tp:taxon-name-part></tp:taxon-name></italic> was found dead on a dirt road surrounded by silvopastures and remnants of native montane cloudforest.</p></tp:treatment-sec><tp:treatment-sec sec-type="distribution" id="SECID0E34AK"><title>Distribution.</title><p>Known only from the type locality, between Balzapamba and Bilován, in the Ecuadorian province of Bolívar at 2026 m (Fig. <xref ref-type="fig" rid="F10">7</xref>).</p></tp:treatment-sec><tp:treatment-sec sec-type="etymology" id="SECID0EG5AK"><title>Etymology.</title><p>Named after R. Alexander Pyron, one of the most prolific contemporary herpetologists, in recognition of his invaluable contribution to systematics and evolution of the world’s reptiles.</p></tp:treatment-sec><tp:treatment-sec sec-type="conservation status" id="SECID0EL5AK"><title>Conservation status.</title><p>We consider <italic><tp:taxon-name><tp:taxon-name-part taxon-name-part-type="genus">Atractus</tp:taxon-name-part> <tp:taxon-name-part taxon-name-part-type="species">pyroni</tp:taxon-name-part></tp:taxon-name></italic> to be to be Data Deficient following <abbrev xmlns:xlink="http://www.w3.org/1999/xlink" content-type="institution" xlink:title="International Union for Conservation of Nature" id="ABBRID0E35AK" xlink:type="simple">IUCN</abbrev> because there is inadequate information to make a direct, or indirect, assessment of its extinction risk based on its scarce distribution data.</p><!--PageBreak--></tp:treatment-sec><tp:treatment-sec><!--Section generated to contain objects referenced in tp:taxon-treatment.--><fig id="F1" position="float" orientation="portrait"><label>Figure 1.</label><caption><p>Bayesian consensus phylogeny depicting relationships within colubrid snakes of the genus <italic><tp:taxon-name><tp:taxon-name-part taxon-name-part-type="genus">Atractus</tp:taxon-name-part></tp:taxon-name></italic>, summarized from 5 million post-burnin generations in MrBayes 3.2.0. The topology was derived from analysis of 2,564 bp of mitochondrial DNA (gene fragments 16S, Cytb and ND4). Numbers next to branches correspond to posterior probability values. PP values on intraspecific branches are not shown for clarity. Voucher numbers for sequences are indicated for each terminal when available.</p></caption><graphic xmlns:xlink="http://www.w3.org/1999/xlink" xlink:href="zookeys-661-091-g001.jpg" position="float" orientation="portrait" xlink:type="simple" id="oo_126740.jpg"/></fig><table-wrap id="T3" position="float" orientation="portrait"><label>Table 3.</label><caption><p>Morphometric data for members of the <italic><tp:taxon-name><tp:taxon-name-part taxon-name-part-type="genus">Atractus</tp:taxon-name-part> <tp:taxon-name-part taxon-name-part-type="species">roulei</tp:taxon-name-part></tp:taxon-name></italic> species group. Codes are: <abbrev xmlns:xlink="http://www.w3.org/1999/xlink" xlink:title="ventrals" id="ABBRID0ER6CI" xlink:type="simple">V</abbrev>=ventrals; <abbrev xmlns:xlink="http://www.w3.org/1999/xlink" xlink:title="subcaudals" id="ABBRID0EV6CI" xlink:type="simple">SC</abbrev>=subcaudals; <abbrev xmlns:xlink="http://www.w3.org/1999/xlink" xlink:title="dorsal scale rows" id="ABBRID0EZ6CI" xlink:type="simple">D</abbrev>=dorsal scale rows at midbody; <abbrev xmlns:xlink="http://www.w3.org/1999/xlink" xlink:title="postoculars" id="ABBRID0E46CI" xlink:type="simple">PO</abbrev>=postoculars; <abbrev xmlns:xlink="http://www.w3.org/1999/xlink" xlink:title="supralabials" id="ABBRID0EBADI" xlink:type="simple">SL</abbrev>=supralabials; <abbrev xmlns:xlink="http://www.w3.org/1999/xlink" xlink:title="infralabials" id="ABBRID0EFADI" xlink:type="simple">IL</abbrev>=infralabials; <abbrev xmlns:xlink="http://www.w3.org/1999/xlink" xlink:title="maxillary teeth" id="ABBRID0EJADI" xlink:type="simple">MT</abbrev>=maxillary teeth. Data is derived from Appendix III and from the literature.</p></caption><table id="TID0EX5AI" rules="all"><tbody><tr><th rowspan="2" colspan="1">Species</th><th rowspan="1" colspan="2">
                  <abbrev xmlns:xlink="http://www.w3.org/1999/xlink" xlink:title="ventrals" id="ABBRID0EZADI" xlink:type="simple">V</abbrev>
                </th><th rowspan="1" colspan="2">
                  <abbrev xmlns:xlink="http://www.w3.org/1999/xlink" xlink:title="subcaudals" id="ABBRID0EBBDI" xlink:type="simple">SC</abbrev>
                </th><th rowspan="1" colspan="1">
                  <abbrev xmlns:xlink="http://www.w3.org/1999/xlink" xlink:title="dorsal scale rows" id="ABBRID0EJBDI" xlink:type="simple">D</abbrev>
                </th><th rowspan="1" colspan="1">
                  <abbrev xmlns:xlink="http://www.w3.org/1999/xlink" xlink:title="postoculars" id="ABBRID0ERBDI" xlink:type="simple">PO</abbrev>
                </th><th rowspan="1" colspan="1">
                  <abbrev xmlns:xlink="http://www.w3.org/1999/xlink" xlink:title="supralabials" id="ABBRID0EZBDI" xlink:type="simple">SL</abbrev>
                </th><th rowspan="1" colspan="1">
                  <abbrev xmlns:xlink="http://www.w3.org/1999/xlink" xlink:title="infralabials" id="ABBRID0EBCDI" xlink:type="simple">IL</abbrev>
                </th><th rowspan="1" colspan="1">
                  <abbrev xmlns:xlink="http://www.w3.org/1999/xlink" xlink:title="maxillary teeth" id="ABBRID0EJCDI" xlink:type="simple">MT</abbrev>
                </th></tr><tr><th rowspan="1" colspan="1">Males</th><th rowspan="1" colspan="1">Females</th><th rowspan="1" colspan="1">Males</th><th rowspan="1" colspan="1">Females</th><th rowspan="1" colspan="1"/><th rowspan="1" colspan="1"/><th rowspan="1" colspan="1"/><th rowspan="1" colspan="1"/><th rowspan="1" colspan="1"/></tr><tr><td rowspan="1" colspan="1">
                  <italic><tp:taxon-name><tp:taxon-name-part taxon-name-part-type="genus">Atractus</tp:taxon-name-part> <tp:taxon-name-part taxon-name-part-type="species">carrioni</tp:taxon-name-part></tp:taxon-name></italic>
                </td><td rowspan="1" colspan="1">136–151</td><td rowspan="1" colspan="1">143–161</td><td rowspan="1" colspan="1">25–34</td><td rowspan="1" colspan="1">18–32</td><td rowspan="1" colspan="1">15</td><td rowspan="1" colspan="1">1</td><td rowspan="1" colspan="1">6</td><td rowspan="1" colspan="1">6</td><td rowspan="1" colspan="1">7–10</td></tr><tr><td rowspan="1" colspan="1">
                  <italic><tp:taxon-name><tp:taxon-name-part taxon-name-part-type="genus">Atractus</tp:taxon-name-part> <tp:taxon-name-part taxon-name-part-type="species">lehmanni</tp:taxon-name-part></tp:taxon-name></italic>
                </td><td rowspan="1" colspan="1">141–144</td><td rowspan="1" colspan="1">148–153</td><td rowspan="1" colspan="1">25–29</td><td rowspan="1" colspan="1">20–21</td><td rowspan="1" colspan="1">15–17</td><td rowspan="1" colspan="1">1</td><td rowspan="1" colspan="1">5</td><td rowspan="1" colspan="1">6</td><td rowspan="1" colspan="1">8–11</td></tr><tr><td rowspan="1" colspan="1">
                  <italic><tp:taxon-name><tp:taxon-name-part taxon-name-part-type="genus">Atractus</tp:taxon-name-part> <tp:taxon-name-part taxon-name-part-type="species">pyroni</tp:taxon-name-part></tp:taxon-name></italic>
                </td><td rowspan="1" colspan="1">–</td><td rowspan="1" colspan="1">143</td><td rowspan="1" colspan="1">–</td><td rowspan="1" colspan="1">16</td><td rowspan="1" colspan="1">15</td><td rowspan="1" colspan="1">1</td><td rowspan="1" colspan="1">6</td><td rowspan="1" colspan="1">5</td><td rowspan="1" colspan="1">8</td></tr><tr><td rowspan="1" colspan="1">
                  <italic><tp:taxon-name><tp:taxon-name-part taxon-name-part-type="genus">Atractus</tp:taxon-name-part> <tp:taxon-name-part taxon-name-part-type="species">roulei</tp:taxon-name-part></tp:taxon-name></italic>
                </td><td rowspan="1" colspan="1">135–146</td><td rowspan="1" colspan="1">143–156</td><td rowspan="1" colspan="1">20–27</td><td rowspan="1" colspan="1">14–23</td><td rowspan="1" colspan="1">15</td><td rowspan="1" colspan="1">1</td><td rowspan="1" colspan="1">5–6</td><td rowspan="1" colspan="1">6–7</td><td rowspan="1" colspan="1">9–13</td></tr></tbody></table></table-wrap><fig id="F2" position="float" orientation="portrait"><label>Figure 2.</label><caption><p>Photographs of some Ecuadorian species of <italic><tp:taxon-name><tp:taxon-name-part taxon-name-part-type="genus">Atractus</tp:taxon-name-part></tp:taxon-name></italic> in life: <italic><tp:taxon-name><tp:taxon-name-part taxon-name-part-type="genus">Atractus</tp:taxon-name-part> <tp:taxon-name-part taxon-name-part-type="species">carrioni</tp:taxon-name-part></tp:taxon-name></italic> <abbrev xmlns:xlink="http://www.w3.org/1999/xlink" content-type="institution" xlink:title="Museo de Zoología of the Universidad Tecnológica Indoamérica" id="ABBRID0EO1BI" xlink:type="simple">MZUTI</abbrev> 4194 (<bold>a</bold>), <abbrev xmlns:xlink="http://www.w3.org/1999/xlink" content-type="institution" xlink:title="Museo de Zoología of the Universidad Tecnológica Indoamérica" id="ABBRID0EV1BI" xlink:type="simple">MZUTI</abbrev> 4195 (<bold>b</bold>), <italic><tp:taxon-name><tp:taxon-name-part taxon-name-part-type="genus">Atractus</tp:taxon-name-part> <tp:taxon-name-part taxon-name-part-type="species">duboisi</tp:taxon-name-part></tp:taxon-name></italic> <abbrev xmlns:xlink="http://www.w3.org/1999/xlink" content-type="institution" xlink:title="Museo de Zoología of the Universidad Tecnológica Indoamérica" id="ABBRID0EH2BI" xlink:type="simple">MZUTI</abbrev> 3640 (<bold>c</bold>), <italic><tp:taxon-name><tp:taxon-name-part taxon-name-part-type="genus">Atractus</tp:taxon-name-part> <tp:taxon-name-part taxon-name-part-type="species">dunni</tp:taxon-name-part></tp:taxon-name></italic> <abbrev xmlns:xlink="http://www.w3.org/1999/xlink" content-type="institution" xlink:title="Museo de Zoología of the Universidad Tecnológica Indoamérica" id="ABBRID0EZ2BI" xlink:type="simple">MZUTI</abbrev> 4318 (<bold>d</bold>), <italic><tp:taxon-name><tp:taxon-name-part taxon-name-part-type="genus">Atractus</tp:taxon-name-part> <tp:taxon-name-part taxon-name-part-type="species">dunni</tp:taxon-name-part></tp:taxon-name></italic> <abbrev xmlns:xlink="http://www.w3.org/1999/xlink" content-type="institution" xlink:title="Museo de Zoología of the Universidad Tecnológica Indoamérica" id="ABBRID0EL3BI" xlink:type="simple">MZUTI</abbrev> 2189 (<bold>e</bold>), <italic><tp:taxon-name><tp:taxon-name-part taxon-name-part-type="genus">Atractus</tp:taxon-name-part> <tp:taxon-name-part taxon-name-part-type="species">elaps</tp:taxon-name-part></tp:taxon-name></italic> AMARU SN (<bold>f</bold>), <italic><tp:taxon-name><tp:taxon-name-part taxon-name-part-type="genus">Atractus</tp:taxon-name-part> <tp:taxon-name-part taxon-name-part-type="species">gigas</tp:taxon-name-part></tp:taxon-name></italic> <abbrev xmlns:xlink="http://www.w3.org/1999/xlink" content-type="institution" xlink:title="Museo de Zoología of the Universidad Tecnológica Indoamérica" id="ABBRID0EK4BI" xlink:type="simple">MZUTI</abbrev> 3286 (<bold>g</bold>), <italic><tp:taxon-name><tp:taxon-name-part taxon-name-part-type="genus">Atractus</tp:taxon-name-part> <tp:taxon-name-part taxon-name-part-type="species">iridescens</tp:taxon-name-part></tp:taxon-name></italic> <abbrev xmlns:xlink="http://www.w3.org/1999/xlink" content-type="institution" xlink:title="Museo de Zoología of the Universidad Tecnológica Indoamérica" id="ABBRID0E34BI" xlink:type="simple">MZUTI</abbrev> 3680 (<bold>h</bold>), <italic><tp:taxon-name><tp:taxon-name-part taxon-name-part-type="genus">Atractus</tp:taxon-name-part> <tp:taxon-name-part taxon-name-part-type="species">iridescens</tp:taxon-name-part></tp:taxon-name></italic> <named-content xmlns:xlink="http://www.w3.org/1999/xlink" content-type="dwc:institutional_code" xlink:type="simple">QCAZ</named-content> 8072 (<bold>i</bold>), <italic><tp:taxon-name><tp:taxon-name-part taxon-name-part-type="genus">Atractus</tp:taxon-name-part> <tp:taxon-name-part taxon-name-part-type="species">iridescens</tp:taxon-name-part></tp:taxon-name></italic> <abbrev xmlns:xlink="http://www.w3.org/1999/xlink" content-type="institution" xlink:title="Museo de Zoología of the Universidad Tecnológica Indoamérica" id="ABBRID0EA6BI" xlink:type="simple">MZUTI</abbrev> 4697 (<bold>j</bold>), <italic><tp:taxon-name><tp:taxon-name-part taxon-name-part-type="genus">Atractus</tp:taxon-name-part> <tp:taxon-name-part taxon-name-part-type="species">iridescens</tp:taxon-name-part></tp:taxon-name></italic> <abbrev xmlns:xlink="http://www.w3.org/1999/xlink" content-type="institution" xlink:title="Museo de Zoología of the Universidad Tecnológica Indoamérica" id="ABBRID0ES6BI" xlink:type="simple">MZUTI</abbrev> 3548 (<bold>k</bold>), <italic><tp:taxon-name><tp:taxon-name-part taxon-name-part-type="genus">Atractus</tp:taxon-name-part> <tp:taxon-name-part taxon-name-part-type="species">major</tp:taxon-name-part></tp:taxon-name></italic> <abbrev xmlns:xlink="http://www.w3.org/1999/xlink" content-type="institution" xlink:title="Museo de Zoología of the Universidad Tecnológica Indoamérica" id="ABBRID0EEACI" xlink:type="simple">MZUTI</abbrev> 4973 (<bold>l</bold>), <italic><tp:taxon-name><tp:taxon-name-part taxon-name-part-type="genus">Atractus</tp:taxon-name-part> <tp:taxon-name-part taxon-name-part-type="species">microrhynchus</tp:taxon-name-part></tp:taxon-name></italic> <abbrev xmlns:xlink="http://www.w3.org/1999/xlink" content-type="institution" xlink:title="Museo de Zoología of the Universidad Tecnológica Indoamérica" id="ABBRID0EWACI" xlink:type="simple">MZUTI</abbrev> 5109 (<bold>m</bold>), <italic><tp:taxon-name><tp:taxon-name-part taxon-name-part-type="genus">Atractus</tp:taxon-name-part> <tp:taxon-name-part taxon-name-part-type="species">modestus</tp:taxon-name-part></tp:taxon-name></italic> (<bold>n</bold>), <italic><tp:taxon-name><tp:taxon-name-part taxon-name-part-type="genus">Atractus</tp:taxon-name-part> <tp:taxon-name-part taxon-name-part-type="species">multicinctus</tp:taxon-name-part></tp:taxon-name></italic> <abbrev xmlns:xlink="http://www.w3.org/1999/xlink" content-type="institution" xlink:title="Museo de Zoología of the Universidad Tecnológica Indoamérica" id="ABBRID0EVBCI" xlink:type="simple">MZUTI</abbrev> 5106 (<bold>o</bold>), <italic><tp:taxon-name><tp:taxon-name-part taxon-name-part-type="genus">Atractus</tp:taxon-name-part> <tp:taxon-name-part taxon-name-part-type="species">occidentalis</tp:taxon-name-part></tp:taxon-name></italic> <abbrev xmlns:xlink="http://www.w3.org/1999/xlink" content-type="institution" xlink:title="Museo de Zoología of the Universidad Tecnológica Indoamérica" id="ABBRID0EHCCI" xlink:type="simple">MZUTI</abbrev> 1385 (<bold>p</bold>), <italic><tp:taxon-name><tp:taxon-name-part taxon-name-part-type="genus">Atractus</tp:taxon-name-part> <tp:taxon-name-part taxon-name-part-type="species">occidentalis</tp:taxon-name-part></tp:taxon-name></italic> <abbrev xmlns:xlink="http://www.w3.org/1999/xlink" content-type="institution" xlink:title="Museo de Zoología of the Universidad Tecnológica Indoamérica" id="ABBRID0EZCCI" xlink:type="simple">MZUTI</abbrev> 3323 (<bold>q</bold>), <italic><tp:taxon-name><tp:taxon-name-part taxon-name-part-type="genus">Atractus</tp:taxon-name-part> <tp:taxon-name-part taxon-name-part-type="species">paucidens</tp:taxon-name-part></tp:taxon-name></italic> <abbrev xmlns:xlink="http://www.w3.org/1999/xlink" content-type="institution" xlink:title="Museo de Zoología of the Universidad Tecnológica Indoamérica" id="ABBRID0ELDCI" xlink:type="simple">MZUTI</abbrev> 5102 (<bold>r</bold>), <italic><tp:taxon-name><tp:taxon-name-part taxon-name-part-type="genus">Atractus</tp:taxon-name-part> <tp:taxon-name-part taxon-name-part-type="species">resplendens</tp:taxon-name-part></tp:taxon-name></italic> <abbrev xmlns:xlink="http://www.w3.org/1999/xlink" content-type="institution" xlink:title="Museo de Zoología of the Universidad Tecnológica Indoamérica" id="ABBRID0E4DCI" xlink:type="simple">MZUTI</abbrev> 3996 (<bold>s</bold>), <italic><tp:taxon-name><tp:taxon-name-part taxon-name-part-type="genus">Atractus</tp:taxon-name-part> <tp:taxon-name-part taxon-name-part-type="species">roulei</tp:taxon-name-part></tp:taxon-name></italic> <abbrev xmlns:xlink="http://www.w3.org/1999/xlink" content-type="institution" xlink:title="Museo de Zoología of the Universidad Tecnológica Indoamérica" id="ABBRID0EPECI" xlink:type="simple">MZUTI</abbrev> 4503 (<bold>t</bold>), <italic><tp:taxon-name><tp:taxon-name-part taxon-name-part-type="genus">Atractus</tp:taxon-name-part> <tp:taxon-name-part taxon-name-part-type="species">savagei</tp:taxon-name-part></tp:taxon-name></italic> <abbrev xmlns:xlink="http://www.w3.org/1999/xlink" content-type="institution" xlink:title="Museo de Zoología of the Universidad Tecnológica Indoamérica" id="ABBRID0EBFCI" xlink:type="simple">MZUTI</abbrev> 4916 (<bold>u</bold>), <italic><tp:taxon-name><tp:taxon-name-part taxon-name-part-type="genus">Atractus</tp:taxon-name-part> <tp:taxon-name-part taxon-name-part-type="species">snethlageae</tp:taxon-name-part></tp:taxon-name></italic> (<bold>v</bold>), <italic><tp:taxon-name><tp:taxon-name-part taxon-name-part-type="genus">Atractus</tp:taxon-name-part> <tp:taxon-name-part taxon-name-part-type="species">touzeti</tp:taxon-name-part></tp:taxon-name></italic> ANF 2390 (<bold>w</bold>), and <italic><tp:taxon-name><tp:taxon-name-part taxon-name-part-type="genus">Atractus</tp:taxon-name-part> <tp:taxon-name-part taxon-name-part-type="species">typhon</tp:taxon-name-part></tp:taxon-name></italic> <abbrev xmlns:xlink="http://www.w3.org/1999/xlink" content-type="institution" xlink:title="Museo de Zoología of the Universidad Tecnológica Indoamérica" id="ABBRID0ENGCI" xlink:type="simple">MZUTI</abbrev> 5110.</p></caption><graphic xmlns:xlink="http://www.w3.org/1999/xlink" xlink:href="zookeys-661-091-g002.jpg" position="float" orientation="portrait" xlink:type="simple" id="oo_126741.jpg"/></fig></tp:treatment-sec><ref-list><ref id="B50"><mixed-citation xmlns:xlink="http://www.w3.org/1999/xlink" xlink:type="simple">
          <person-group><name name-style="western"><surname>Savage</surname><given-names>JM</given-names></name></person-group> (<year>1960</year>) <article-title>A revision of the Ecuadorian snakes of the colubrid genus <italic><tp:taxon-name><tp:taxon-name-part taxon-name-part-type="genus">Atractus</tp:taxon-name-part></tp:taxon-name></italic>.</article-title> <source>Miscellaneous Publications, Museum of Zoology, University of Michigan</source> <volume>112</volume>: <fpage>1</fpage>–<lpage>86</lpage>.</mixed-citation></ref></ref-list></tp:taxon-treatment>
